# Supplementary material for: Integrated approach in the control and management of skin neglected tropical diseases in Lalo, Benin
Source: PLoS Negl Trop Dis. 2018 Jun 25;12(6):e0006584. doi: 10.1371/journal.pntd.0006584 (PMC6034899; doi:10.1371/journal.pntd.0006584)
Supplement: S1 Dataset — (XLS) [file pntd.0006584.s002.xls]

## Sheet: base ok
Code	Informed consent given (yes or no)	AGE	SEXE	Diagnostic 1	Diagnostic groupé final	Test de confirmation	Catégorie/Classification	Limitation des mouvements articulaires
Participant1	yes	10	M	Suspicion Lepre	infection fongique	No	Non applicable	Non applicable
Participant2	yes	14	M	infection fongique	infection fongique	No	Non applicable	Non applicable
Participant3	yes	10	M	infection fongique	infection fongique	No	Non applicable	Non applicable
Participant4	yes	7	M	SUSPICION DU PIAN	plaie trautatique/ plaie négligée	DDP negative	Non applicable	Non applicable
Participant5	yes	6	F	SUSPICION DU PIAN	plaie trautatique/ plaie négligée	DDP negative	Non applicable	Non applicable
Participant6	yes	5	M	SUSPICION DU PIAN	plaie trautatique/ plaie négligée	DDP negative	Non applicable	Non applicable
Participant7	yes	14	M	SUSPICION DU PIAN	plaie trautatique/ plaie négligée	DDP negative	Non applicable	Non applicable
Participant8	yes	12	M	SUSPICION DU PIAN	plaie trautatique/ plaie négligée	DDP negative	Non applicable	Non applicable
Participant9	yes	5	F	SUSPICION DU PIAN	plaie trautatique/ plaie négligée	DDP negative	Non applicable	Non applicable
Participant10	yes	7	M	SUSPICION DU PIAN	plaie trautatique/ plaie négligée	DDP negative	Non applicable	Non applicable
Participant11	yes	10	M	eczema	eczema	No	Non applicable	Non applicable
Participant12	yes	12	M	SUSPICION DU PIAN	plaie trautatique/ plaie négligée	DDP negative	Non applicable	Non applicable
Participant13	yes	12	M	SUSPICION DU PIAN	plaie trautatique/ plaie négligée	DDP negative	Non applicable	Non applicable
Participant14	yes	12	M	eczema	eczema	No	Non applicable	Non applicable
Participant15	yes	13	M	SUSPICION DU PIAN	plaie trautatique/ plaie négligée	DDP negative	Non applicable	Non applicable
Participant16	yes	10	M	SUSPICION DU PIAN	plaie trautatique/ plaie négligée	DDP negative	Non applicable	Non applicable
Participant17	yes	12	M	SUSPICION DU PIAN	plaie trautatique/ plaie négligée	DDP negative	Non applicable	Non applicable
Participant18	yes	8	F	SUSPICION DU PIAN	plaie trautatique/ plaie négligée	DDP negative	Non applicable	Non applicable
Participant19	yes	10	F	SUSPICION DU PIAN	plaie trautatique/ plaie négligée	DDP negative	Non applicable	Non applicable
Participant20	yes	11	M	SUSPICION DU PIAN	plaie trautatique/ plaie négligée	DDP negative	Non applicable	Non applicable
Participant21	yes	10	F	SUSPICION DU PIAN	plaie trautatique/ plaie négligée	DDP negative	Non applicable	Non applicable
Participant22	yes	7	M	SUSPICION DU PIAN	plaie trautatique/ plaie négligée	DDP negative	Non applicable	Non applicable
Participant23	yes	8	F	SUSPICION DU PIAN	plaie trautatique/ plaie négligée	DDP negative	Non applicable	Non applicable
Participant24	yes	10	F	SUSPICION DU PIAN	plaie trautatique/ plaie négligée	DDP negative	Non applicable	Non applicable
Participant25	yes	6	M	SUSPICION DU PIAN	plaie trautatique/ plaie négligée	DDP negative	Non applicable	Non applicable
Participant26	yes	7	F	SUSPICION DU PIAN	plaie trautatique/ plaie négligée	DDP negative	Non applicable	Non applicable
Participant27	yes	6	F	SUSPICION DU PIAN	plaie trautatique/ plaie négligée	DDP negative	Non applicable	Non applicable
Participant28	yes	10	F	STAPHILOCOCCIE	STAPHILOCOCCIE	No	Non applicable	Non applicable
Participant29	yes	12	M	STAPHILOCOCCIE	STAPHILOCOCCIE	No	Non applicable	Non applicable
Participant30	yes	13	M	STAPHILOCOCCIE	STAPHILOCOCCIE	No	Non applicable	Non applicable
Participant31	yes	15	F	SUSPICION DU PIAN	eczema	DDP negative	Non applicable	Non applicable
Participant32	yes	12	M	STAPHILOCOCCIE	STAPHILOCOCCIE	No	Non applicable	Non applicable
Participant33	yes	12	M	Teigne	infection fongique	No	Non applicable	Non applicable
Participant34	yes	15	F	Pitiriasis versicolor	infection fongique	No	Non applicable	Non applicable
Participant35	yes	11	F	Pitiriasis versicolor	infection fongique	No	Non applicable	Non applicable
Participant36	yes	14	F	Pitiriasis versicolor	infection fongique	No	Non applicable	Non applicable
Participant37	yes	10	M	SUSPICION DU PIAN	eczema	DDP negative	Non applicable	Non applicable
Participant38	yes	10	M	Pitiriasis versicolor	infection fongique	No	Non applicable	Non applicable
Participant39	yes	11	M	Pitiriasis versicolor	infection fongique	No	Non applicable	Non applicable
Participant40	yes	12	M	Inconnu	inconnu	No	Non applicable	Non applicable
Participant41	yes	12	M	Inconnu	inconnu	No	Non applicable	Non applicable
Participant42	yes	10	M	Inconnu	inconnu	No	Non applicable	Non applicable
Participant43	yes	9	M	Suspicion Lepre	infection fongique	No	Non applicable	Non applicable
Participant44	yes	7	M	Pitiriasis versicolor	infection fongique	No	Non applicable	Non applicable
Participant45	yes	6	F	Pitiriasis versicolor	infection fongique	No	Non applicable	Non applicable
Participant46	yes	6	F	Pitiriasis versicolor	infection fongique	No	Non applicable	Non applicable
Participant47	yes	8	M	Pitiriasis versicolor	infection fongique	No	Non applicable	Non applicable
Participant48	yes	10	M	Pitiriasis versicolor	infection fongique	No	Non applicable	Non applicable
Participant49	yes	12	M	Pitiriasis versicolor	infection fongique	No	Non applicable	Non applicable
Participant50	yes	10	F	STAPHILOCOCCIE	STAPHILOCOCCIE	No	Non applicable	Non applicable
Participant51	yes	10	F	SUSPICION DU PIAN	eczema	DDP negative	Non applicable	Non applicable
Participant52	yes	13	M	SUSPICION DU PIAN	eczema	DDP negative	Non applicable	Non applicable
Participant53	yes	10	M	STAPHILOCOCCIE	STAPHILOCOCCIE	No	Non applicable	Non applicable
Participant54	yes	9	F	STAPHILOCOCCIE	STAPHILOCOCCIE	No	Non applicable	Non applicable
Participant55	yes	9	F	STAPHILOCOCCIE	STAPHILOCOCCIE	No	Non applicable	Non applicable
Participant56	yes	12	M	STAPHILOCOCCIE	STAPHILOCOCCIE	No	Non applicable	Non applicable
Participant57	yes	10	M	STAPHILOCOCCIE	STAPHILOCOCCIE	No	Non applicable	Non applicable
Participant58	yes	8	M	STAPHILOCOCCIE	STAPHILOCOCCIE	No	Non applicable	Non applicable
Participant59	yes	7	M	Pitiriasis versicolor	infection fongique	No	Non applicable	Non applicable
Participant60	yes	6	M	STAPHILOCOCCIE	STAPHILOCOCCIE	No	Non applicable	Non applicable
Participant61	yes	7	M	STAPHILOCOCCIE	STAPHILOCOCCIE	No	Non applicable	Non applicable
Participant62	yes	6	F	SUSPICION DU PIAN	eczema	DDP negative	Non applicable	Non applicable
Participant63	yes	8	M	Suspicion Lepre	infection fongique	No	Non applicable	Non applicable
Participant64	yes	11	M	STAPHILOCOCCIE	STAPHILOCOCCIE	No	Non applicable	Non applicable
Participant65	yes	12	M	plaie trautatique/ plaie négligée	plaie trautatique/ plaie négligée	No	Non applicable	Non applicable
Participant66	yes	10	F	Pitiriasis versicolor	infection fongique	No	Non applicable	Non applicable
Participant67	yes	13	F	STAPHILOCOCCIE	STAPHILOCOCCIE	No	Non applicable	Non applicable
Participant68	yes	6	F	STAPHILOCOCCIE	STAPHILOCOCCIE	No	Non applicable	Non applicable
Participant69	yes	6	F	SUSPICION DU PIAN	eczema	DDP negative	Non applicable	Non applicable
Participant70	yes	5	F	STAPHILOCOCCIE	STAPHILOCOCCIE	No	Non applicable	Non applicable
Participant71	yes	7	F	SUSPICION DU PIAN	eczema	DDP negative	Non applicable	Non applicable
Participant72	yes	8	F	Pitiriasis versicolor	infection fongique	No	Non applicable	Non applicable
Participant73	yes	13	M	SUSPICION DU PIAN	eczema	DDP negative	Non applicable	Non applicable
Participant74	yes	12	F	Pitiriasis versicolor	infection fongique	No	Non applicable	Non applicable
Participant75	yes	12	F	SUSPICION DU PIAN	eczema	DDP negative	Non applicable	Non applicable
Participant76	yes	12	F	CHELOIDE	Tumeur/Chéloide	No	Non applicable	Non applicable
Participant77	yes	12	M	STAPHILOCOCCIE	STAPHILOCOCCIE	No	Non applicable	Non applicable
Participant78	yes	12	M	Pitiriasis versicolor	infection fongique	No	Non applicable	Non applicable
Participant79	yes	12	F	SUSPICION DU PIAN	eczema	DDP negative	Non applicable	Non applicable
Participant80	yes	7	F	STAPHILOCOCCIE	STAPHILOCOCCIE	No	Non applicable	Non applicable
Participant81	yes	7	F	STAPHILOCOCCIE	STAPHILOCOCCIE	No	Non applicable	Non applicable
Participant82	yes	7	M	Pitiriasis versicolor	infection fongique	No	Non applicable	Non applicable
Participant83	yes	11	M	Pitiriasis versicolor	infection fongique	No	Non applicable	Non applicable
Participant84	yes	11	M	Pitiriasis versicolor	infection fongique	No	Non applicable	Non applicable
Participant85	yes	10	F	SUSPICION DU PIAN	eczema	DDP negative	Non applicable	Non applicable
Participant86	yes	12	M	Pitiriasis versicolor	infection fongique	No	Non applicable	Non applicable
Participant87	yes	12	F	Suspicion Ulcère de Buruli/Fasciite Névrosante	Erysipèle/FN/Cellulite	PCR Negative	Non applicable	Non applicable
Participant88	yes	12	M	STAPHILOCOCCIE	STAPHILOCOCCIE	No	Non applicable	Non applicable
Participant89	yes	12	M	Pitiriasis versicolor	infection fongique	No	Non applicable	Non applicable
Participant90	yes	7	F	Pitiriasis versicolor	infection fongique	No	Non applicable	Non applicable
Participant91	yes	5	M	Pitiriasis versicolor	infection fongique	No	Non applicable	Non applicable
Participant92	yes	12	F	STAPHILOCOCCIE	STAPHILOCOCCIE	No	Non applicable	Non applicable
Participant93	yes	12	M	STAPHILOCOCCIE	STAPHILOCOCCIE	No	Non applicable	Non applicable
Participant94	yes	7	F	STAPHILOCOCCIE	STAPHILOCOCCIE	No	Non applicable	Non applicable
Participant95	yes	10	M	STAPHILOCOCCIE	STAPHILOCOCCIE	No	Non applicable	Non applicable
Participant96	yes	10	M	STAPHILOCOCCIE	STAPHILOCOCCIE	No	Non applicable	Non applicable
Participant97	yes	13	M	plaie trautatique/ plaie négligée	plaie trautatique/ plaie négligée	No	Non applicable	Non applicable
Participant98	yes	8	F	STAPHILOCOCCIE	STAPHILOCOCCIE	No	Non applicable	Non applicable
Participant99	yes	12	F	STAPHILOCOCCIE	STAPHILOCOCCIE	No	Non applicable	Non applicable
Participant100	yes	12	M	Teigne	infection fongique	No	Non applicable	Non applicable
Participant101	yes	10	F	STAPHILOCOCCIE	STAPHILOCOCCIE	No	Non applicable	Non applicable
Participant102	yes	6	F	Teigne	infection fongique	No	Non applicable	Non applicable
Participant103	yes	7	F	Pitiriasis versicolor	infection fongique	No	Non applicable	Non applicable
Participant104	yes	10	M	Pitiriasis versicolor	infection fongique	No	Non applicable	Non applicable
Participant105	yes	10	F	SUSPICION DU PIAN	eczema	DDP negative	Non applicable	Non applicable
Participant106	yes	10	F	STAPHILOCOCCIE	STAPHILOCOCCIE	No	Non applicable	Non applicable
Participant107	yes	6	M	Pitiriasis versicolor	infection fongique	No	Non applicable	Non applicable
Participant108	yes	6	M	eczema	eczema	No	Non applicable	Non applicable
Participant109	yes	10	M	SUSPICION DU PIAN	plaie trautatique/ plaie négligée	DDP negative	Non applicable	Non applicable
Participant110	yes	7	F	SUSPICION DU PIAN	plaie trautatique/ plaie négligée	DDP negative	Non applicable	Non applicable
Participant111	yes	12	F	Teigne	infection fongique	No	Non applicable	Non applicable
Participant112	yes	9	M	Teigne	infection fongique	No	Non applicable	Non applicable
Participant113	yes	12	M	SUSPICION DU PIAN	plaie trautatique/ plaie négligée	DDP negative	Non applicable	Non applicable
Participant114	yes	11	M	SUSPICION DU PIAN	plaie trautatique/ plaie négligée	DDP negative	Non applicable	Non applicable
Participant115	yes	12	F	SUSPICION DU PIAN	plaie trautatique/ plaie négligée	DDP negative	Non applicable	Non applicable
Participant116	yes	12	M	SUSPICION DU PIAN	plaie trautatique/ plaie négligée	DDP negative	Non applicable	Non applicable
Participant117	yes	7	M	Teigne	infection fongique	No	Non applicable	Non applicable
Participant118	yes	7	M	SUSPICION DU PIAN	plaie trautatique/ plaie négligée	DDP negative	Non applicable	Non applicable
Participant119	yes	10	F	eczema	eczema	No	Non applicable	Non applicable
Participant120	yes	10	M	SUSPICION DU PIAN	plaie trautatique/ plaie négligée	DDP negative	Non applicable	Non applicable
Participant121	yes	9	M	SUSPICION DU PIAN	plaie trautatique/ plaie négligée	DDP negative	Non applicable	Non applicable
Participant122	yes	8	M	SUSPICION DU PIAN	plaie trautatique/ plaie négligée	DDP negative	Non applicable	Non applicable
Participant123	yes	10	M	Pied d'Athlete	infection fongique	No	Non applicable	Non applicable
Participant124	yes	8	F	SUSPICION DU PIAN	plaie trautatique/ plaie négligée	DDP negative	Non applicable	Non applicable
Participant125	yes	9	M	Pied d'Athlete	infection fongique	No	Non applicable	Non applicable
Participant126	yes	8	M	SUSPICION DU PIAN	plaie trautatique/ plaie négligée	DDP negative	Non applicable	Non applicable
Participant127	yes	10	F	Pitiriasis versicolor	infection fongique	No	Non applicable	Non applicable
Participant128	yes	9	F	Pitiriasis versicolor	infection fongique	No	Non applicable	Non applicable
Participant129	yes	10	F	Pitiriasis versicolor	infection fongique	No	Non applicable	Non applicable
Participant130	yes	9	F	Pitiriasis versicolor	infection fongique	No	Non applicable	Non applicable
Participant131	yes	11	M	Pitiriasis versicolor	infection fongique	No	Non applicable	Non applicable
Participant132	yes	13	M	Pitiriasis versicolor	infection fongique	No	Non applicable	Non applicable
Participant133	yes	12	F	Pitiriasis versicolor	infection fongique	No	Non applicable	Non applicable
Participant134	yes	12	M	plaie trautatique	plaie trautatique/ plaie négligée	No	Non applicable	Non applicable
Participant135	yes	11	M	Pitiriasis versicolor	infection fongique	No	Non applicable	Non applicable
Participant136	yes	6	M	Pitiriasis versicolor	infection fongique	No	Non applicable	Non applicable
Participant137	yes	8	M	Pitiriasis versicolor	infection fongique	No	Non applicable	Non applicable
Participant138	yes	9	F	Pitiriasis versicolor	infection fongique	No	Non applicable	Non applicable
Participant139	yes	13	M	Pitiriasis versicolor	infection fongique	No	Non applicable	Non applicable
Participant140	yes	10	M	Pitiriasis versicolor	infection fongique	No	Non applicable	Non applicable
Participant141	yes	13	M	Pitiriasis versicolor	infection fongique	No	Non applicable	Non applicable
Participant142	yes	12	F	plaie trautatique	plaie trautatique/ plaie négligée	No	Non applicable	Non applicable
Participant143	yes	16	M	Pitiriasis versicolor	infection fongique	No	Non applicable	Non applicable
Participant144	yes	6	M	Pitiriasis versicolor	infection fongique	No	Non applicable	Non applicable
Participant145	yes	16	M	plaie trautatique	plaie trautatique/ plaie négligée	POSITIF	Non applicable	Non applicable
Participant146	yes	7	M	Pitiriasis versicolor	infection fongique	No	Non applicable	Non applicable
Participant147	yes	6	M	Pitiriasis versicolor	infection fongique	No	Non applicable	Non applicable
Participant148	yes	5	M	STAPHILOCOCCIE	STAPHILOCOCCIE	No	Non applicable	Non applicable
Participant149	yes	10	M	Pitiriasis versicolor	infection fongique	No	Non applicable	Non applicable
Participant150	yes	8	M	Pitiriasis versicolor	infection fongique	No	Non applicable	Non applicable
Participant151	yes	11	F	Pitiriasis versicolor	infection fongique	No	Non applicable	Non applicable
Participant152	yes	8	F	STAPHILOCOCCIE	STAPHILOCOCCIE	No	Non applicable	Non applicable
Participant153	yes	6	F	Pitiriasis versicolor	infection fongique	No	Non applicable	Non applicable
Participant154	yes	11	F	Pitiriasis versicolor	infection fongique	No	Non applicable	Non applicable
Participant155	yes	10	M	Pitiriasis versicolor	infection fongique	No	Non applicable	Non applicable
Participant156	yes	13	M	Pitiriasis versicolor	infection fongique	No	Non applicable	Non applicable
Participant157	yes	15	F	Pitiriasis versicolor	infection fongique	No	Non applicable	Non applicable
Participant158	yes	13	M	Pitiriasis versicolor	infection fongique	No	Non applicable	Non applicable
Participant159	yes	10	M	Pitiriasis versicolor	infection fongique	No	Non applicable	Non applicable
Participant160	yes	9	M	Pitiriasis versicolor	infection fongique	No	Non applicable	Non applicable
Participant161	yes	10	M	Pitiriasis versicolor	infection fongique	No	Non applicable	Non applicable
Participant162	yes	10	F	Pitiriasis versicolor	infection fongique	No	Non applicable	Non applicable
Participant163	yes	10	M	Pitiriasis versicolor	infection fongique	No	Non applicable	Non applicable
Participant164	yes	7	M	Pitiriasis versicolor	infection fongique	No	Non applicable	Non applicable
Participant165	yes	8	M	Pitiriasis versicolor	infection fongique	No	Non applicable	Non applicable
Participant166	yes	10	M	Pitiriasis versicolor	infection fongique	No	Non applicable	Non applicable
Participant167	yes	10	M	Pitiriasis versicolor	infection fongique	No	Non applicable	Non applicable
Participant168	yes	8	M	Pitiriasis versicolor	infection fongique	No	Non applicable	Non applicable
Participant169	yes	15	F	Pitiriasis versicolor	infection fongique	No	Non applicable	Non applicable
Participant170	yes	15	M	Pitiriasis versicolor	infection fongique	No	Non applicable	Non applicable
Participant171	yes	16	M	Pitiriasis versicolor	infection fongique	No	Non applicable	Non applicable
Participant172	yes	10	M	Pitiriasis versicolor	infection fongique	No	Non applicable	Non applicable
Participant173	yes	12	M	Pitiriasis versicolor	infection fongique	No	Non applicable	Non applicable
Participant174	yes	12	M	Pitiriasis versicolor	infection fongique	No	Non applicable	Non applicable
Participant175	yes	6	F	Pitiriasis versicolor	infection fongique	No	Non applicable	Non applicable
Participant176	yes	8	M	Pitiriasis versicolor	infection fongique	No	Non applicable	Non applicable
Participant177	yes	8	M	Pitiriasis versicolor	infection fongique	No	Non applicable	Non applicable
Participant178	yes	5	M	eczema	eczema	No	Non applicable	Non applicable
Participant179	yes	6	M	Pitiriasis versicolor	infection fongique	No	Non applicable	Non applicable
Participant180	yes	6	M	Pitiriasis versicolor	infection fongique	No	Non applicable	Non applicable
Participant181	yes	6	M	Pitiriasis versicolor	infection fongique	No	Non applicable	Non applicable
Participant182	yes	8	M	Pitiriasis versicolor	infection fongique	No	Non applicable	Non applicable
Participant183	yes	10	M	Pitiriasis versicolor	infection fongique	No	Non applicable	Non applicable
Participant184	yes	10	M	Pitiriasis versicolor	infection fongique	No	Non applicable	Non applicable
Participant185	yes	10	M	Pitiriasis versicolor	infection fongique	No	Non applicable	Non applicable
Participant186	yes	7	M	Pitiriasis versicolor	infection fongique	No	Non applicable	Non applicable
Participant187	yes	10	M	Pitiriasis versicolor	infection fongique	No	Non applicable	Non applicable
Participant188	yes	10	M	Pitiriasis versicolor	infection fongique	No	Non applicable	Non applicable
Participant189	yes	8	M	Pitiriasis versicolor	infection fongique	No	Non applicable	Non applicable
Participant190	yes	8	M	Pitiriasis versicolor	infection fongique	No	Non applicable	Non applicable
Participant191	yes	8	M	Pitiriasis versicolor	infection fongique	No	Non applicable	Non applicable
Participant192	yes	7	M	Pitiriasis versicolor	infection fongique	No	Non applicable	Non applicable
Participant193	yes	9	M	Pitiriasis versicolor	infection fongique	No	Non applicable	Non applicable
Participant194	yes	8	M	Pitiriasis versicolor	infection fongique	No	Non applicable	Non applicable
Participant195	yes	14	F	Pitiriasis versicolor	infection fongique	No	Non applicable	Non applicable
Participant196	yes	9	M	Pitiriasis versicolor	infection fongique	No	Non applicable	Non applicable
Participant197	yes	11	F	Pitiriasis versicolor	infection fongique	No	Non applicable	Non applicable
Participant198	yes	10	M	Pitiriasis versicolor	infection fongique	No	Non applicable	Non applicable
Participant199	yes	10	M	Pitiriasis versicolor	infection fongique	No	Non applicable	Non applicable
Participant200	yes	7	M	Pitiriasis versicolor	infection fongique	No	Non applicable	Non applicable
Participant201	yes	7	M	Pitiriasis versicolor	infection fongique	No	Non applicable	Non applicable
Participant202	yes	5	M	Pitiriasis versicolor	infection fongique	No	Non applicable	Non applicable
Participant203	yes	10	M	Pitiriasis versicolor	infection fongique	No	Non applicable	Non applicable
Participant204	yes	10	M	Pitiriasis versicolor	infection fongique	No	Non applicable	Non applicable
Participant205	yes	12	M	Pitiriasis versicolor	infection fongique	No	Non applicable	Non applicable
Participant206	yes	30	M	Pitiriasis versicolor	infection fongique	No	Non applicable	Non applicable
Participant207	yes	29	M	Pitiriasis versicolor	infection fongique	No	Non applicable	Non applicable
Participant208	yes	39	M	Pitiriasis versicolor	infection fongique	No	Non applicable	Non applicable
Participant209	yes	28	F	SUSPICION DU PIAN	eczema	DDP negative	Non applicable	Non applicable
Participant210	yes	8	M	Pitiriasis versicolor	infection fongique	No	Non applicable	Non applicable
Participant211	yes	10	M	Pitiriasis versicolor	infection fongique	No	Non applicable	Non applicable
Participant212	yes	11	M	Pitiriasis versicolor	infection fongique	No	Non applicable	Non applicable
Participant213	yes	11	M	Pitiriasis versicolor	infection fongique	No	Non applicable	Non applicable
Participant214	yes	13	M	Pitiriasis versicolor	infection fongique	No	Non applicable	Non applicable
Participant215	yes	10	M	Pitiriasis versicolor	infection fongique	No	Non applicable	Non applicable
Participant216	yes	10	M	Pitiriasis versicolor	infection fongique	No	Non applicable	Non applicable
Participant217	yes	12	M	Pitiriasis versicolor	infection fongique	No	Non applicable	Non applicable
Participant218	yes	15	M	Pitiriasis versicolor	infection fongique	No	Non applicable	Non applicable
Participant219	yes	12	M	Pitiriasis versicolor	infection fongique	No	Non applicable	Non applicable
Participant220	yes	10	F	Pitiriasis versicolor	infection fongique	No	Non applicable	Non applicable
Participant221	yes	10	M	Pitiriasis versicolor	infection fongique	No	Non applicable	Non applicable
Participant222	yes	10	M	Pitiriasis versicolor	infection fongique	No	Non applicable	Non applicable
Participant223	yes	9	M	Pitiriasis versicolor	infection fongique	No	Non applicable	Non applicable
Participant224	yes	9	M	Pitiriasis versicolor	infection fongique	No	Non applicable	Non applicable
Participant225	yes	9	M	Pitiriasis versicolor	infection fongique	No	Non applicable	Non applicable
Participant226	yes	9	M	Pitiriasis versicolor	infection fongique	No	Non applicable	Non applicable
Participant227	yes	9	M	Pitiriasis versicolor	infection fongique	No	Non applicable	Non applicable
Participant228	yes	8	M	Pitiriasis versicolor	infection fongique	No	Non applicable	Non applicable
Participant229	yes	8	M	Pitiriasis versicolor	infection fongique	No	Non applicable	Non applicable
Participant230	yes	8	M	Pitiriasis versicolor	infection fongique	No	Non applicable	Non applicable
Participant231	yes	11	M	Pitiriasis versicolor	infection fongique	No	Non applicable	Non applicable
Participant232	yes	10	M	Pitiriasis versicolor	infection fongique	No	Non applicable	Non applicable
Participant233	yes	6	M	Pitiriasis versicolor	infection fongique	No	Non applicable	Non applicable
Participant234	yes	10	M	Pitiriasis versicolor	infection fongique	No	Non applicable	Non applicable
Participant235	yes	10	M	Pitiriasis versicolor	infection fongique	No	Non applicable	Non applicable
Participant236	yes	9	M	Suspicion Ulcère de Buruli/Fasciite Névrosante	Erysipèle/FN/Cellulite	PCR Negative	Non applicable	Non applicable
Participant237	yes	9	M	Pitiriasis versicolor	infection fongique	No	Non applicable	Non applicable
Participant238	yes	8	M	Pitiriasis versicolor	infection fongique	No	Non applicable	Non applicable
Participant239	yes	8	M	Pitiriasis versicolor	infection fongique	No	Non applicable	Non applicable
Participant240	yes	9	M	Pitiriasis versicolor	infection fongique	No	Non applicable	Non applicable
Participant241	yes	9	M	Pitiriasis versicolor	infection fongique	No	Non applicable	Non applicable
Participant242	yes	10	M	Pitiriasis versicolor	infection fongique	No	Non applicable	Non applicable
Participant243	yes	9	F	Pitiriasis versicolor	infection fongique	No	Non applicable	Non applicable
Participant244	yes	9	M	eczema	eczema	No	Non applicable	Non applicable
Participant245	yes	6	M	eczema	eczema	No	Non applicable	Non applicable
Participant246	yes	5	M	Teigne	infection fongique	No	Non applicable	Non applicable
Participant247	yes	5	M	Pitiriasis versicolor	infection fongique	No	Non applicable	Non applicable
Participant248	yes	6	M	eczema	eczema	No	Non applicable	Non applicable
Participant249	yes	10	M	Pitiriasis versicolor	infection fongique	No	Non applicable	Non applicable
Participant250	yes	6	F	Pitiriasis versicolor	infection fongique	No	Non applicable	Non applicable
Participant251	yes	7	M	eczema	eczema	No	Non applicable	Non applicable
Participant252	yes	5	M	SUSPICION DU PIAN	STAPHILOCOCCIE	DDP negative	Non applicable	Non applicable
Participant253	yes	9	M	Pitiriasis versicolor	infection fongique	No	Non applicable	Non applicable
Participant254	yes	11	M	eczema	eczema	No	Non applicable	Non applicable
Participant255	yes	26	F	Pitiriasis versicolor	infection fongique	No	Non applicable	Non applicable
Participant256	yes	14	M	Pitiriasis versicolor	infection fongique	No	Non applicable	Non applicable
Participant257	yes	11	M	Pitiriasis versicolor	infection fongique	No	Non applicable	Non applicable
Participant258	yes	8	M	Teigne	infection fongique	No	Non applicable	Non applicable
Participant259	yes	8	M	Pitiriasis versicolor	infection fongique	No	Non applicable	Non applicable
Participant260	yes	9	M	Pitiriasis versicolor	infection fongique	No	Non applicable	Non applicable
Participant261	yes	8	M	Teigne	infection fongique	No	Non applicable	Non applicable
Participant262	yes	11	M	Pitiriasis versicolor	infection fongique	No	Non applicable	Non applicable
Participant263	yes	10	M	plaie trautatique	plaie trautatique/ plaie négligée	No	Non applicable	Non applicable
Participant264	yes	8	F	eczema	eczema	No	Non applicable	Non applicable
Participant265	yes	9	M	Pitiriasis versicolor	infection fongique	No	Non applicable	Non applicable
Participant266	yes	8	F	Pitiriasis versicolor	infection fongique	No	Non applicable	Non applicable
Participant267	yes	10	M	Pitiriasis versicolor	infection fongique	No	Non applicable	Non applicable
Participant268	yes	11	M	Pitiriasis versicolor	infection fongique	No	Non applicable	Non applicable
Participant269	yes	8	F	Teigne	infection fongique	No	Non applicable	Non applicable
Participant270	yes	9	M	Pitiriasis versicolor	infection fongique	No	Non applicable	Non applicable
Participant271	yes	6	M	Pitiriasis versicolor	infection fongique	No	Non applicable	Non applicable
Participant272	yes	7	M	Teigne	infection fongique	No	Non applicable	Non applicable
Participant273	yes	7	M	Pitiriasis versicolor	infection fongique	No	Non applicable	Non applicable
Participant274	yes	9	F	Pitiriasis versicolor	infection fongique	No	Non applicable	Non applicable
Participant275	yes	8	M	Teigne	infection fongique	No	Non applicable	Non applicable
Participant276	yes	12	M	Pitiriasis versicolor	infection fongique	No	Non applicable	Non applicable
Participant277	yes	11	M	Pitiriasis versicolor	infection fongique	No	Non applicable	Non applicable
Participant278	yes	14	M	Teigne	infection fongique	No	Non applicable	Non applicable
Participant279	yes	9	M	Teigne	infection fongique	No	Non applicable	Non applicable
Participant280	yes	8	M	Pitiriasis versicolor	infection fongique	No	Non applicable	Non applicable
Participant281	yes	7	M	Pitiriasis versicolor	infection fongique	No	Non applicable	Non applicable
Participant282	yes	8	M	Pitiriasis versicolor	infection fongique	No	Non applicable	Non applicable
Participant283	yes	8	M	Pitiriasis versicolor	infection fongique	No	Non applicable	Non applicable
Participant284	yes	8	M	Pitiriasis versicolor	infection fongique	No	Non applicable	Non applicable
Participant285	yes	8	M	Pitiriasis versicolor	infection fongique	No	Non applicable	Non applicable
Participant286	yes	7	M	Pitiriasis versicolor	infection fongique	No	Non applicable	Non applicable
Participant287	yes	9	F	Teigne	infection fongique	No	Non applicable	Non applicable
Participant288	yes	9	M	Pitiriasis versicolor	infection fongique	No	Non applicable	Non applicable
Participant289	yes	6	F	SUSPICION DU PIAN	eczema	DDP negative	Non applicable	Non applicable
Participant290	yes	5	F	SUSPICION DU PIAN	eczema	DDP negative	Non applicable	Non applicable
Participant291	yes	6	F	Pitiriasis versicolor	infection fongique	No	Non applicable	Non applicable
Participant292	yes	7	F	Pitiriasis versicolor	infection fongique	No	Non applicable	Non applicable
Participant293	yes	7	F	Pitiriasis versicolor	infection fongique	No	Non applicable	Non applicable
Participant294	yes	8	F	Pitiriasis versicolor	infection fongique	No	Non applicable	Non applicable
Participant295	yes	9	M	SUSPICION DU PIAN	infection fongique	DDP negative	Non applicable	Non applicable
Participant296	yes	9	M	Teigne	infection fongique	No	Non applicable	Non applicable
Participant297	yes	11	M	Pitiriasis versicolor	infection fongique	No	Non applicable	Non applicable
Participant298	yes	9	M	Teigne	infection fongique	No	Non applicable	Non applicable
Participant299	yes	11	M	Pitiriasis versicolor	infection fongique	No	Non applicable	Non applicable
Participant300	yes	12	M	Pitiriasis versicolor	infection fongique	No	Non applicable	Non applicable
Participant301	yes	10	M	Pitiriasis versicolor	infection fongique	No	Non applicable	Non applicable
Participant302	yes	10	M	Pitiriasis versicolor	infection fongique	No	Non applicable	Non applicable
Participant303	yes	10	M	Pitiriasis versicolor	infection fongique	No	Non applicable	Non applicable
Participant304	yes	10	F	Pitiriasis versicolor	infection fongique	No	Non applicable	Non applicable
Participant305	yes	11	F	SUSPICION DU PIAN	eczema	DDP negative	Non applicable	Non applicable
Participant306	yes	9	M	Pitiriasis versicolor	infection fongique	No	Non applicable	Non applicable
Participant307	yes	9	M	Pitiriasis versicolor	infection fongique	No	Non applicable	Non applicable
Participant308	yes	10	F	Pitiriasis versicolor	infection fongique	No	Non applicable	Non applicable
Participant309	yes	6	F	SUSPICION DU PIAN	infection fongique	DDP negative	Non applicable	Non applicable
Participant310	yes	10	F	SUSPICION DU PIAN	eczema	DDP negative	Non applicable	Non applicable
Participant311	yes	12	M	Pitiriasis versicolor	infection fongique	No	Non applicable	Non applicable
Participant312	yes	10	M	Pitiriasis versicolor	infection fongique	No	Non applicable	Non applicable
Participant313	yes	10	M	Pitiriasis versicolor	infection fongique	No	Non applicable	Non applicable
Participant314	yes	8	M	Pitiriasis versicolor	infection fongique	No	Non applicable	Non applicable
Participant315	yes	8	M	Pitiriasis versicolor	infection fongique	No	Non applicable	Non applicable
Participant316	yes	6	M	Pitiriasis versicolor	infection fongique	No	Non applicable	Non applicable
Participant317	yes	8	F	Pitiriasis versicolor	infection fongique	No	Non applicable	Non applicable
Participant318	yes	9	F	Pitiriasis versicolor	infection fongique	No	Non applicable	Non applicable
Participant319	yes	10	M	Teigne	infection fongique	No	Non applicable	Non applicable
Participant320	yes	6	M	Pitiriasis versicolor	infection fongique	No	Non applicable	Non applicable
Participant321	yes	5	M	Pitiriasis versicolor	infection fongique	No	Non applicable	Non applicable
Participant322	yes	16	F	SUSPICION DU PIAN	eczema	DDP negative	Non applicable	Non applicable
Participant323	yes	30	F	SUSPICION DU PIAN	eczema	DDP negative	Non applicable	Non applicable
Participant324	yes	5	F	Teigne	infection fongique	No	Non applicable	Non applicable
Participant325	yes	6	M	Pitiriasis versicolor	infection fongique	No	Non applicable	Non applicable
Participant326	yes	6	M	plaie trautatique	plaie trautatique/ plaie négligée	No	Non applicable	Non applicable
Participant327	yes	6	M	SUSPICION DU PIAN	STAPHILOCOCCIE	DDP negative	Non applicable	Non applicable
Participant328	yes	6	M	Pitiriasis versicolor	infection fongique	No	Non applicable	Non applicable
Participant329	yes	11	M	SUSPICION DU PIAN	STAPHILOCOCCIE	DDP negative	Non applicable	Non applicable
Participant330	yes	10	M	plaie trautatique	plaie trautatique/ plaie négligée	No	Non applicable	Non applicable
Participant331	yes	10	M	Teigne	infection fongique	No	Non applicable	Non applicable
Participant332	yes	11	M	SUSPICION DU PIAN	STAPHILOCOCCIE	DDP negative	Non applicable	Non applicable
Participant333	yes	8	M	Pitiriasis versicolor	infection fongique	No	Non applicable	Non applicable
Participant334	yes	10	M	plaie trautatique	plaie trautatique/ plaie négligée	No	Non applicable	Non applicable
Participant335	yes	10	M	plaie trautatique	plaie trautatique/ plaie négligée	No	Non applicable	Non applicable
Participant336	yes	10	M	plaie trautatique	plaie trautatique/ plaie négligée	No	Non applicable	Non applicable
Participant337	yes	10	M	plaie trautatique	plaie trautatique/ plaie négligée	No	Non applicable	Non applicable
Participant338	yes	12	F	Pitiriasis versicolor	infection fongique	No	Non applicable	Non applicable
Participant339	yes	10	M	Pitiriasis versicolor	infection fongique	No	Non applicable	Non applicable
Participant340	yes	10	F	Pitiriasis versicolor	infection fongique	No	Non applicable	Non applicable
Participant341	yes	10	F	Pitiriasis versicolor	infection fongique	No	Non applicable	Non applicable
Participant342	yes	11	M	plaie trautatique	plaie trautatique/ plaie négligée	No	Non applicable	Non applicable
Participant343	yes	10	M	Pitiriasis versicolor	infection fongique	No	Non applicable	Non applicable
Participant344	yes	10	M	Pitiriasis versicolor	infection fongique	No	Non applicable	Non applicable
Participant345	yes	10	M	plaie trautatique	plaie trautatique/ plaie négligée	No	Non applicable	Non applicable
Participant346	yes	9	M	Pitiriasis versicolor	infection fongique	No	Non applicable	Non applicable
Participant347	yes	11	F	Pitiriasis versicolor	infection fongique	No	Non applicable	Non applicable
Participant348	yes	8	F	Pitiriasis versicolor	infection fongique	No	Non applicable	Non applicable
Participant349	yes	13	F	Pitiriasis versicolor	infection fongique	No	Non applicable	Non applicable
Participant350	yes	12	M	Pitiriasis versicolor	infection fongique	No	Non applicable	Non applicable
Participant351	yes	10	M	Pitiriasis versicolor	infection fongique	No	Non applicable	Non applicable
Participant352	yes	8	M	Pitiriasis versicolor	infection fongique	No	Non applicable	Non applicable
Participant353	yes	6	M	Pitiriasis versicolor	infection fongique	No	Non applicable	Non applicable
Participant354	yes	5	M	Teigne	infection fongique	No	Non applicable	Non applicable
Participant355	yes	5	F	Teigne	infection fongique	No	Non applicable	Non applicable
Participant356	yes	11	F	Pitiriasis versicolor	infection fongique	No	Non applicable	Non applicable
Participant357	yes	5	M	Pitiriasis versicolor	infection fongique	No	Non applicable	Non applicable
Participant358	yes	7	M	Teigne	infection fongique	No	Non applicable	Non applicable
Participant359	yes	7	M	Teigne	infection fongique	No	Non applicable	Non applicable
Participant360	yes	9	M	SUSPICION DU PIAN	STAPHILOCOCCIE	DDP negative	Non applicable	Non applicable
Participant361	yes	7	M	Pied d'Athlete	infection fongique	No	Non applicable	Non applicable
Participant362	yes	10	M	Pitiriasis versicolor	infection fongique	No	Non applicable	Non applicable
Participant363	yes	5	M	Pitiriasis versicolor	infection fongique	No	Non applicable	Non applicable
Participant364	yes	5	M	Pitiriasis versicolor	infection fongique	No	Non applicable	Non applicable
Participant365	yes	7	M	Pitiriasis versicolor	infection fongique	No	Non applicable	Non applicable
Participant366	yes	7	M	Pitiriasis versicolor	infection fongique	No	Non applicable	Non applicable
Participant367	yes	7	F	Pitiriasis versicolor	infection fongique	No	Non applicable	Non applicable
Participant368	yes	7	M	Pitiriasis versicolor	infection fongique	No	Non applicable	Non applicable
Participant369	yes	7	M	Pitiriasis versicolor	infection fongique	No	Non applicable	Non applicable
Participant370	yes	9	M	Teigne	infection fongique	No	Non applicable	Non applicable
Participant371	yes	8	F	Pitiriasis versicolor	infection fongique	No	Non applicable	Non applicable
Participant372	yes	10	M	Pitiriasis versicolor	infection fongique	No	Non applicable	Non applicable
Participant373	yes	8	F	Pitiriasis versicolor	infection fongique	No	Non applicable	Non applicable
Participant374	yes	5	M	Pitiriasis versicolor	infection fongique	No	Non applicable	Non applicable
Participant375	yes	5	M	Teigne	infection fongique	No	Non applicable	Non applicable
Participant376	yes	12	M	Pitiriasis versicolor	infection fongique	No	Non applicable	Non applicable
Participant377	yes	12	M	Pitiriasis versicolor	infection fongique	No	Non applicable	Non applicable
Participant378	yes	12	M	eczema	eczema	No	Non applicable	Non applicable
Participant379	yes	12	M	Pitiriasis versicolor	infection fongique	No	Non applicable	Non applicable
Participant380	yes	12	M	Pitiriasis versicolor	infection fongique	No	Non applicable	Non applicable
Participant381	yes	12	M	Pitiriasis versicolor	infection fongique	No	Non applicable	Non applicable
Participant382	yes	12	M	Pitiriasis versicolor	infection fongique	No	Non applicable	Non applicable
Participant383	yes	12	M	Pitiriasis versicolor	infection fongique	No	Non applicable	Non applicable
Participant384	yes	15	M	Pitiriasis versicolor	infection fongique	No	Non applicable	Non applicable
Participant385	yes	12	M	Pitiriasis versicolor	infection fongique	No	Non applicable	Non applicable
Participant386	yes	15	M	Pitiriasis versicolor	infection fongique	No	Non applicable	Non applicable
Participant387	yes	13	M	Pitiriasis versicolor	infection fongique	No	Non applicable	Non applicable
Participant388	yes	13	M	Pitiriasis versicolor	infection fongique	No	Non applicable	Non applicable
Participant389	yes	10	M	Pitiriasis versicolor	infection fongique	No	Non applicable	Non applicable
Participant390	yes	12	M	Teigne	infection fongique	No	Non applicable	Non applicable
Participant391	yes	12	M	Pitiriasis versicolor	infection fongique	No	Non applicable	Non applicable
Participant392	yes	12	M	Pitiriasis versicolor	infection fongique	No	Non applicable	Non applicable
Participant393	yes	11	M	Pitiriasis versicolor	infection fongique	No	Non applicable	Non applicable
Participant394	yes	13	M	Pitiriasis versicolor	infection fongique	No	Non applicable	Non applicable
Participant395	yes	9	M	Pitiriasis versicolor	infection fongique	No	Non applicable	Non applicable
Participant396	yes	10	M	Pitiriasis versicolor	infection fongique	No	Non applicable	Non applicable
Participant397	yes	10	M	Pitiriasis versicolor	infection fongique	No	Non applicable	Non applicable
Participant398	yes	9	M	Pitiriasis versicolor	infection fongique	No	Non applicable	Non applicable
Participant399	yes	12	M	Pied d'Athlete	infection fongique	No	Non applicable	Non applicable
Participant400	yes	7	M	Pitiriasis versicolor	infection fongique	No	Non applicable	Non applicable
Participant401	yes	8	M	Pitiriasis versicolor	infection fongique	No	Non applicable	Non applicable
Participant402	yes	14	F	Pitiriasis versicolor	infection fongique	No	Non applicable	Non applicable
Participant403	yes	14	M	SUSPICION DU PIAN	STAPHILOCOCCIE	DDP negative	Non applicable	Non applicable
Participant404	yes	11	M	SUSPICION DU PIAN	STAPHILOCOCCIE	DDP negative	Non applicable	Non applicable
Participant405	yes	8	M	SUSPICION DU PIAN	STAPHILOCOCCIE	DDP negative	Non applicable	Non applicable
Participant406	yes	6	M	SUSPICION DU PIAN	STAPHILOCOCCIE	DDP negative	Non applicable	Non applicable
Participant407	yes	12	F	SUSPICION DU PIAN	STAPHILOCOCCIE	DDP negative	Non applicable	Non applicable
Participant408	yes	12	F	SUSPICION DU PIAN	STAPHILOCOCCIE	DDP negative	Non applicable	Non applicable
Participant409	yes	29	F	Pitiriasis versicolor	infection fongique	No	Non applicable	Non applicable
Participant410	yes	18	M	Pitiriasis versicolor	infection fongique	No	Non applicable	Non applicable
Participant411	yes	14	F	STAPHILOCOCCIE	STAPHILOCOCCIE	No	Non applicable	Non applicable
Participant412	yes	5	M	SUSPICION DU PIAN	STAPHILOCOCCIE	DDP negative	Non applicable	Non applicable
Participant413	yes	15	M	Pitiriasis versicolor	infection fongique	No	Non applicable	Non applicable
Participant414	yes	7	M	Pitiriasis versicolor	infection fongique	No	Non applicable	Non applicable
Participant415	yes	8	M	Pitiriasis versicolor	infection fongique	No	Non applicable	Non applicable
Participant416	yes	7	M	Pitiriasis versicolor	infection fongique	No	Non applicable	Non applicable
Participant417	yes	7	M	plaie trautatique	plaie trautatique/ plaie négligée	No	Non applicable	Non applicable
Participant418	yes	7	M	plaie trautatique	plaie trautatique/ plaie négligée	No	Non applicable	Non applicable
Participant419	yes	7	M	plaie trautatique	plaie trautatique/ plaie négligée	No	Non applicable	Non applicable
Participant420	yes	7	M	Teigne	infection fongique	No	Non applicable	Non applicable
Participant421	yes	8	F	SUSPICION DU PIAN	STAPHILOCOCCIE	DDP negative	Non applicable	Non applicable
Participant422	yes	8	M	plaie trautatique	plaie trautatique/ plaie négligée	No	Non applicable	Non applicable
Participant423	yes	7	M	plaie trautatique	plaie trautatique/ plaie négligée	No	Non applicable	Non applicable
Participant424	yes	8	M	Pitiriasis versicolor	infection fongique	No	Non applicable	Non applicable
Participant425	yes	8	M	Pitiriasis versicolor	infection fongique	No	Non applicable	Non applicable
Participant426	yes	8	M	plaie trautatique	plaie trautatique/ plaie négligée	No	Non applicable	Non applicable
Participant427	yes	8	M	SUSPICION DU PIAN	infection fongique	DDP negative	Non applicable	Non applicable
Participant428	yes	10	M	plaie trautatique	plaie trautatique/ plaie négligée	No	Non applicable	Non applicable
Participant429	yes	10	M	plaie trautatique	plaie trautatique/ plaie négligée	No	Non applicable	Non applicable
Participant430	yes	11	M	plaie trautatique	plaie trautatique/ plaie négligée	No	Non applicable	Non applicable
Participant431	yes	10	M	plaie trautatique	plaie trautatique/ plaie négligée	No	Non applicable	Non applicable
Participant432	yes	10	M	plaie trautatique	plaie trautatique/ plaie négligée	No	Non applicable	Non applicable
Participant433	yes	11	F	Pitiriasis versicolor	infection fongique	No	Non applicable	Non applicable
Participant434	yes	11	M	Pitiriasis versicolor	infection fongique	No	Non applicable	Non applicable
Participant435	yes	11	M	Pitiriasis versicolor	infection fongique	No	Non applicable	Non applicable
Participant436	yes	12	M	Pitiriasis versicolor	infection fongique	No	Non applicable	Non applicable
Participant437	yes	4	F	eczema	eczema	No	Non applicable	Non applicable
Participant438	yes	12	M	Pitiriasis versicolor	infection fongique	No	Non applicable	Non applicable
Participant439	yes	12	F	Pitiriasis versicolor	infection fongique	No	Non applicable	Non applicable
Participant440	yes	10	M	SUSPICION DU PIAN	plaie trautatique/ plaie négligée	DDP negative	Non applicable	Non applicable
Participant441	yes	10	F	SUSPICION DU PIAN	plaie trautatique/ plaie négligée	DDP negative	Non applicable	Non applicable
Participant442	yes	12	F	SUSPICION DU PIAN	plaie trautatique/ plaie négligée	DDP negative	Non applicable	Non applicable
Participant443	yes	12	M	Pitiriasis versicolor	infection fongique	No	Non applicable	Non applicable
Participant444	yes	13	M	SUSPICION DU PIAN	plaie trautatique/ plaie négligée	DDP negative	Non applicable	Non applicable
Participant445	yes	12	M	SUSPICION DU PIAN	plaie trautatique/ plaie négligée	DDP negative	Non applicable	Non applicable
Participant446	yes	10	M	Pitiriasis versicolor	infection fongique	No	Non applicable	Non applicable
Participant447	yes	6	M	SUSPICION DU PIAN	plaie trautatique/ plaie négligée	DDP negative	Non applicable	Non applicable
Participant448	yes	9	F	Pitiriasis versicolor	infection fongique	No	Non applicable	Non applicable
Participant449	yes	6	M	SUSPICION DU PIAN	plaie trautatique/ plaie négligée	DDP negative	Non applicable	Non applicable
Participant450	yes	10	F	SUSPICION DU PIAN	plaie trautatique/ plaie négligée	DDP negative	Non applicable	Non applicable
Participant451	yes	7	M	Pitiriasis versicolor	infection fongique	No	Non applicable	Non applicable
Participant452	yes	14	M	Pitiriasis versicolor	infection fongique	No	Non applicable	Non applicable
Participant453	yes	11	M	SUSPICION DU PIAN	plaie trautatique/ plaie négligée	DDP negative	Non applicable	Non applicable
Participant454	yes	10	M	SUSPICION DU PIAN	plaie trautatique/ plaie négligée	DDP negative	Non applicable	Non applicable
Participant455	yes	15	M	Pitiriasis versicolor	infection fongique	No	Non applicable	Non applicable
Participant456	yes	10	M	Pitiriasis versicolor	infection fongique	No	Non applicable	Non applicable
Participant457	yes	11	M	SUSPICION DU PIAN	plaie trautatique/ plaie négligée	DDP negative	Non applicable	Non applicable
Participant458	yes	14	F	SUSPICION DU PIAN	plaie trautatique/ plaie négligée	DDP negative	Non applicable	Non applicable
Participant459	yes	10	F	Plaie infectée	plaie trautatique/ plaie négligée	No	Non applicable	Non applicable
Participant460	yes	16	M	SUSPICION DU PIAN	plaie trautatique/ plaie négligée	DDP negative	Non applicable	Non applicable
Participant461	yes	8	M	SUSPICION DU PIAN	plaie trautatique/ plaie négligée	DDP negative	Non applicable	Non applicable
Participant462	yes	10	M	Pitiriasis versicolor	infection fongique	No	Non applicable	Non applicable
Participant463	yes	10	F	Pitiriasis versicolor	infection fongique	No	Non applicable	Non applicable
Participant464	yes	16	M	Pitiriasis versicolor	infection fongique	No	Non applicable	Non applicable
Participant465	yes	16	M	Pitiriasis versicolor	infection fongique	No	Non applicable	Non applicable
Participant466	yes	16	M	Pitiriasis versicolor	infection fongique	No	Non applicable	Non applicable
Participant467	yes	11	M	Pitiriasis versicolor	infection fongique	No	Non applicable	Non applicable
Participant468	yes	10	M	Pitiriasis versicolor	infection fongique	No	Non applicable	Non applicable
Participant469	yes	16	M	Pitiriasis versicolor	infection fongique	No	Non applicable	Non applicable
Participant470	yes	11	M	Pitiriasis versicolor	infection fongique	No	Non applicable	Non applicable
Participant471	yes	13	M	Pitiriasis versicolor	infection fongique	No	Non applicable	Non applicable
Participant472	yes	14	F	eczema	eczema	No	Non applicable	Non applicable
Participant473	yes	12	M	Pitiriasis versicolor	infection fongique	No	Non applicable	Non applicable
Participant474	yes	14	M	Pitiriasis versicolor	infection fongique	No	Non applicable	Non applicable
Participant475	yes	15	M	Pitiriasis versicolor	infection fongique	No	Non applicable	Non applicable
Participant476	yes	13	M	Pitiriasis versicolor	infection fongique	No	Non applicable	Non applicable
Participant477	yes	10	M	Pitiriasis versicolor	infection fongique	No	Non applicable	Non applicable
Participant478	yes	6	M	Pitiriasis versicolor	infection fongique	No	Non applicable	Non applicable
Participant479	yes	6	M	Pitiriasis versicolor	infection fongique	No	Non applicable	Non applicable
Participant480	yes	12	M	Pitiriasis versicolor	infection fongique	No	Non applicable	Non applicable
Participant481	yes	10	M	Pitiriasis versicolor	infection fongique	No	Non applicable	Non applicable
Participant482	yes	7	M	Pitiriasis versicolor	infection fongique	No	Non applicable	Non applicable
Participant483	yes	12	M	Pitiriasis versicolor	infection fongique	No	Non applicable	Non applicable
Participant484	yes	5	M	Pitiriasis versicolor	infection fongique	No	Non applicable	Non applicable
Participant485	yes	8	F	Pitiriasis versicolor	infection fongique	No	Non applicable	Non applicable
Participant486	yes	7	M	Pitiriasis versicolor	infection fongique	No	Non applicable	Non applicable
Participant487	yes	11	M	Pitiriasis versicolor	infection fongique	No	Non applicable	Non applicable
Participant488	yes	4	M	Pitiriasis versicolor	infection fongique	No	Non applicable	Non applicable
Participant489	yes	10	M	Pitiriasis versicolor	infection fongique	No	Non applicable	Non applicable
Participant490	yes	10	M	Pitiriasis versicolor	infection fongique	No	Non applicable	Non applicable
Participant491	yes	7	F	Pitiriasis versicolor	infection fongique	No	Non applicable	Non applicable
Participant492	yes	8	F	Pitiriasis versicolor	infection fongique	No	Non applicable	Non applicable
Participant493	yes	7	F	Pitiriasis versicolor	infection fongique	No	Non applicable	Non applicable
Participant494	yes	8	F	Pitiriasis versicolor	infection fongique	No	Non applicable	Non applicable
Participant495	yes	6	F	eczema	eczema	No	Non applicable	Non applicable
Participant496	yes	6	F	Teigne	infection fongique	No	Non applicable	Non applicable
Participant497	yes	6	M	Pitiriasis versicolor	infection fongique	No	Non applicable	Non applicable
Participant498	yes	6	M	Pitiriasis versicolor	infection fongique	No	Non applicable	Non applicable
Participant499	yes	6	M	Teigne	infection fongique	No	Non applicable	Non applicable
Participant500	yes	6	M	Pitiriasis versicolor	infection fongique	No	Non applicable	Non applicable
Participant501	yes	13	M	Pitiriasis versicolor	infection fongique	No	Non applicable	Non applicable
Participant502	yes	6	F	Pitiriasis versicolor	infection fongique	No	Non applicable	Non applicable
Participant503	yes	10	M	Pitiriasis versicolor	infection fongique	No	Non applicable	Non applicable
Participant504	yes	12	M	Pitiriasis versicolor	infection fongique	No	Non applicable	Non applicable
Participant505	yes	6	M	Pitiriasis versicolor	infection fongique	No	Non applicable	Non applicable
Participant506	yes	12	M	Pitiriasis versicolor	infection fongique	No	Non applicable	Non applicable
Participant507	yes	15	M	Pitiriasis versicolor	infection fongique	No	Non applicable	Non applicable
Participant508	yes	13	M	Pitiriasis versicolor	infection fongique	No	Non applicable	Non applicable
Participant509	yes	12	M	Pitiriasis versicolor	infection fongique	No	Non applicable	Non applicable
Participant510	yes	12	M	Teigne	infection fongique	No	Non applicable	Non applicable
Participant511	yes	11	M	Pitiriasis versicolor	infection fongique	No	Non applicable	Non applicable
Participant512	yes	12	F	Pitiriasis versicolor	infection fongique	No	Non applicable	Non applicable
Participant513	yes	12	M	Pitiriasis versicolor	infection fongique	No	Non applicable	Non applicable
Participant514	yes	9	M	Pitiriasis versicolor	infection fongique	No	Non applicable	Non applicable
Participant515	yes	12	F	Pitiriasis versicolor	infection fongique	No	Non applicable	Non applicable
Participant516	yes	6	F	Pitiriasis versicolor	infection fongique	No	Non applicable	Non applicable
Participant517	yes	16	M	Pitiriasis versicolor	infection fongique	No	Non applicable	Non applicable
Participant518	yes	6	M	Pitiriasis versicolor	infection fongique	No	Non applicable	Non applicable
Participant519	yes	7	M	Pitiriasis versicolor	infection fongique	No	Non applicable	Non applicable
Participant520	yes	7	M	Pitiriasis versicolor	infection fongique	No	Non applicable	Non applicable
Participant521	yes	7	M	SUSPICION DU PIAN	STAPHILOCOCCIE	DDP negative	Non applicable	Non applicable
Participant522	yes	6	F	Pitiriasis versicolor	infection fongique	No	Non applicable	Non applicable
Participant523	yes	7	M	Pitiriasis versicolor	infection fongique	No	Non applicable	Non applicable
Participant524	yes	6	M	Pitiriasis versicolor	infection fongique	No	Non applicable	Non applicable
Participant525	yes	7	F	Pitiriasis versicolor	infection fongique	No	Non applicable	Non applicable
Participant526	yes	6	M	Pitiriasis versicolor	infection fongique	No	Non applicable	Non applicable
Participant527	yes	6	M	Pitiriasis versicolor	infection fongique	No	Non applicable	Non applicable
Participant528	yes	7	F	Pitiriasis versicolor	infection fongique	No	Non applicable	Non applicable
Participant529	yes	6	F	Pitiriasis versicolor	infection fongique	No	Non applicable	Non applicable
Participant530	yes	8	M	Pitiriasis versicolor	infection fongique	No	Non applicable	Non applicable
Participant531	yes	9	M	Pitiriasis versicolor	infection fongique	No	Non applicable	Non applicable
Participant532	yes	13	M	Pitiriasis versicolor	infection fongique	No	Non applicable	Non applicable
Participant533	yes	7	M	Pitiriasis versicolor	infection fongique	No	Non applicable	Non applicable
Participant534	yes	7	M	Pitiriasis versicolor	infection fongique	No	Non applicable	Non applicable
Participant535	yes	8	M	Pitiriasis versicolor	infection fongique	No	Non applicable	Non applicable
Participant536	yes	8	F	Pitiriasis versicolor	infection fongique	No	Non applicable	Non applicable
Participant537	yes	7	M	Teigne	infection fongique	No	Non applicable	Non applicable
Participant538	yes	7	M	Teigne	infection fongique	No	Non applicable	Non applicable
Participant539	yes	7	M	Pitiriasis versicolor	infection fongique	No	Non applicable	Non applicable
Participant540	yes	8	M	Pitiriasis versicolor	infection fongique	No	Non applicable	Non applicable
Participant541	yes	7	F	Teigne	infection fongique	No	Non applicable	Non applicable
Participant542	yes	8	F	Pitiriasis versicolor	infection fongique	No	Non applicable	Non applicable
Participant543	yes	8	M	Pitiriasis versicolor	infection fongique	No	Non applicable	Non applicable
Participant544	yes	8	M	Pitiriasis versicolor	infection fongique	No	Non applicable	Non applicable
Participant545	yes	7	M	Pitiriasis versicolor	infection fongique	No	Non applicable	Non applicable
Participant546	yes	8	M	Teigne	infection fongique	No	Non applicable	Non applicable
Participant547	yes	9	F	Pitiriasis versicolor	infection fongique	No	Non applicable	Non applicable
Participant548	yes	9	M	Pitiriasis versicolor	infection fongique	No	Non applicable	Non applicable
Participant549	yes	9	M	Pitiriasis versicolor	infection fongique	No	Non applicable	Non applicable
Participant550	yes	11	M	Pitiriasis versicolor	infection fongique	No	Non applicable	Non applicable
Participant551	yes	12	M	Pitiriasis versicolor	infection fongique	No	Non applicable	Non applicable
Participant552	yes	11	F	Pitiriasis versicolor	infection fongique	No	Non applicable	Non applicable
Participant553	yes	11	M	Pitiriasis versicolor	infection fongique	No	Non applicable	Non applicable
Participant554	yes	10	M	Pitiriasis versicolor	infection fongique	No	Non applicable	Non applicable
Participant555	yes	10	F	Pitiriasis versicolor	infection fongique	No	Non applicable	Non applicable
Participant556	yes	10	M	Pitiriasis versicolor	infection fongique	No	Non applicable	Non applicable
Participant557	yes	10	M	Pitiriasis versicolor	infection fongique	No	Non applicable	Non applicable
Participant558	yes	10	M	Pitiriasis versicolor	infection fongique	No	Non applicable	Non applicable
Participant559	yes	13	M	Pitiriasis versicolor	infection fongique	No	Non applicable	Non applicable
Participant560	yes	13	M	Pitiriasis versicolor	infection fongique	No	Non applicable	Non applicable
Participant561	yes	13	M	Pitiriasis versicolor	infection fongique	No	Non applicable	Non applicable
Participant562	yes	13	M	Pitiriasis versicolor	infection fongique	No	Non applicable	Non applicable
Participant563	yes	12	F	eczema	eczema	No	Non applicable	Non applicable
Participant564	yes	10	M	eczema	eczema	No	Non applicable	Non applicable
Participant565	yes	8	F	Pitiriasis versicolor	infection fongique	No	Non applicable	Non applicable
Participant566	yes	5	M	Pitiriasis versicolor	infection fongique	No	Non applicable	Non applicable
Participant567	yes	6	M	Pitiriasis versicolor	infection fongique	No	Non applicable	Non applicable
Participant568	yes	7	M	Pitiriasis versicolor	infection fongique	No	Non applicable	Non applicable
Participant569	yes	6	F	Pitiriasis versicolor	infection fongique	No	Non applicable	Non applicable
Participant570	yes	8	M	Pitiriasis versicolor	infection fongique	No	Non applicable	Non applicable
Participant571	yes	5	M	Pitiriasis versicolor	infection fongique	No	Non applicable	Non applicable
Participant572	yes	9	M	Teigne	infection fongique	No	Non applicable	Non applicable
Participant573	yes	5	M	Pitiriasis versicolor	infection fongique	No	Non applicable	Non applicable
Participant574	yes	7	M	Pitiriasis versicolor	infection fongique	No	Non applicable	Non applicable
Participant575	yes	10	M	Pitiriasis versicolor	infection fongique	No	Non applicable	Non applicable
Participant576	yes	12	M	Pitiriasis versicolor	infection fongique	No	Non applicable	Non applicable
Participant577	yes	10	M	Pitiriasis versicolor	infection fongique	No	Non applicable	Non applicable
Participant578	yes	8	F	Pitiriasis versicolor	infection fongique	No	Non applicable	Non applicable
Participant579	yes	11	F	Teigne	infection fongique	No	Non applicable	Non applicable
Participant580	yes	12	M	Pitiriasis versicolor	infection fongique	No	Non applicable	Non applicable
Participant581	yes	10	F	Pitiriasis versicolor	infection fongique	No	Non applicable	Non applicable
Participant582	yes	10	F	Teigne	infection fongique	No	Non applicable	Non applicable
Participant583	yes	7	M	Pitiriasis versicolor	infection fongique	No	Non applicable	Non applicable
Participant584	yes	7	M	Pitiriasis versicolor	infection fongique	No	Non applicable	Non applicable
Participant585	yes	14	F	Pitiriasis versicolor	infection fongique	No	Non applicable	Non applicable
Participant586	yes	9	M	Pitiriasis versicolor	infection fongique	No	Non applicable	Non applicable
Participant587	yes	8	M	Teigne	infection fongique	No	Non applicable	Non applicable
Participant588	yes	7	M	Teigne	infection fongique	No	Non applicable	Non applicable
Participant589	yes	7	M	Pitiriasis versicolor	infection fongique	No	Non applicable	Non applicable
Participant590	yes	10	M	Pitiriasis versicolor	infection fongique	No	Non applicable	Non applicable
Participant591	yes	12	M	Pitiriasis versicolor	infection fongique	No	Non applicable	Non applicable
Participant592	yes	10	M	Pitiriasis versicolor	infection fongique	No	Non applicable	Non applicable
Participant593	yes	7	M	Pitiriasis versicolor	infection fongique	No	Non applicable	Non applicable
Participant594	yes	9	M	Pitiriasis versicolor	infection fongique	No	Non applicable	Non applicable
Participant595	yes	10	M	Teigne	infection fongique	No	Non applicable	Non applicable
Participant596	yes	12	M	Pitiriasis versicolor	infection fongique	No	Non applicable	Non applicable
Participant597	yes	8	M	Teigne	infection fongique	No	Non applicable	Non applicable
Participant598	yes	10	M	Pitiriasis versicolor	infection fongique	No	Non applicable	Non applicable
Participant599	yes	10	M	Teigne	infection fongique	No	Non applicable	Non applicable
Participant600	yes	10	M	Teigne	infection fongique	No	Non applicable	Non applicable
Participant601	yes	10	M	Pitiriasis versicolor	infection fongique	No	Non applicable	Non applicable
Participant602	yes	9	M	Teigne	infection fongique	No	Non applicable	Non applicable
Participant603	yes	8	M	Pitiriasis versicolor	infection fongique	No	Non applicable	Non applicable
Participant604	yes	8	M	Pitiriasis versicolor	infection fongique	No	Non applicable	Non applicable
Participant605	yes	10	M	Pitiriasis versicolor	infection fongique	No	Non applicable	Non applicable
Participant606	yes	10	F	Pitiriasis versicolor	infection fongique	No	Non applicable	Non applicable
Participant607	yes	6	F	SUSPICION DU PIAN	plaie trautatique/ plaie négligée	DDP negative	Non applicable	Non applicable
Participant608	yes	6	M	SUSPICION DU PIAN	plaie trautatique/ plaie négligée	DDP negative	Non applicable	Non applicable
Participant609	yes	10	M	SUSPICION DU PIAN	infection fongique	DDP negative	Non applicable	Non applicable
Participant610	yes	10	M	Pitiriasis versicolor	infection fongique	No	Non applicable	Non applicable
Participant611	yes	8	M	Teigne	infection fongique	No	Non applicable	Non applicable
Participant612	yes	12	M	Plaie infectée	plaie trautatique/ plaie négligée	No	Non applicable	Non applicable
Participant613	yes	11	F	SUSPICION DU PIAN	plaie trautatique/ plaie négligée	DDP negative	Non applicable	Non applicable
Participant614	yes	15	M	Plaie trautatique	plaie trautatique/ plaie négligée	No	Non applicable	Non applicable
Participant615	yes	15	M	Plaie trautatique	plaie trautatique/ plaie négligée	No	Non applicable	Non applicable
Participant616	yes	12	M	Plaie trautatique	plaie trautatique/ plaie négligée	No	Non applicable	Non applicable
Participant617	yes	12	M	Teigne	infection fongique	No	Non applicable	Non applicable
Participant618	yes	8	M	Pitiriasis versicolor	infection fongique	No	Non applicable	Non applicable
Participant619	yes	6	F	Pitiriasis versicolor	infection fongique	No	Non applicable	Non applicable
Participant620	yes	7	M	Teigne	infection fongique	No	Non applicable	Non applicable
Participant621	yes	8	F	Plaie trautatique	plaie trautatique/ plaie négligée	No	Non applicable	Non applicable
Participant622	yes	7	M	Pitiriasis versicolor	infection fongique	No	Non applicable	Non applicable
Participant623	yes	8	M	Teigne	infection fongique	No	Non applicable	Non applicable
Participant624	yes	8	M	Pitiriasis versicolor	infection fongique	No	Non applicable	Non applicable
Participant625	yes	23	M	eczema	eczema	No	Non applicable	Non applicable
Participant626	yes	11	M	Pitiriasis versicolor	infection fongique	No	Non applicable	Non applicable
Participant627	yes	10	M	Pitiriasis versicolor	infection fongique	No	Non applicable	Non applicable
Participant628	yes	13	M	Pitiriasis versicolor	infection fongique	No	Non applicable	Non applicable
Participant629	yes	10	M	Pitiriasis versicolor	infection fongique	No	Non applicable	Non applicable
Participant630	yes	15	M	Pitiriasis versicolor	infection fongique	No	Non applicable	Non applicable
Participant631	yes	6	F	Pitiriasis versicolor	infection fongique	No	Non applicable	Non applicable
Participant632	yes	7	M	Pitiriasis versicolor	infection fongique	No	Non applicable	Non applicable
Participant633	yes	6	F	Teigne	infection fongique	No	Non applicable	Non applicable
Participant634	yes	10	M	Pitiriasis versicolor	infection fongique	No	Non applicable	Non applicable
Participant635	yes	6	M	Pitiriasis versicolor	infection fongique	No	Non applicable	Non applicable
Participant636	yes	5	M	SUSPICION DU PIAN	infection fongique	DDP negative	Non applicable	Non applicable
Participant637	yes	15	M	Pitiriasis versicolor	infection fongique	No	Non applicable	Non applicable
Participant638	yes	2	M	Teigne	infection fongique	No	Non applicable	Non applicable
Participant639	yes	16	M	SUSPICION DU PIAN	eczema	DDP negative	Non applicable	Non applicable
Participant640	yes	32	M	Inconnu	inconnu	No	Non applicable	Non applicable
Participant641	yes	32	F	SUSPICION DU PIAN	infection fongique	DDP negative	Non applicable	Non applicable
Participant642	yes	25	F	Suspicion Ulcère de Buruli/Fasciite Névrosante	Erysipèle/FN/Cellulite	PCR Negative	Non applicable	Non applicable
Participant643	yes	37	F	SUSPICION DU PIAN	infection fongique	DDP negative	Non applicable	Non applicable
Participant644	yes	2	M	STAPHILOCOCCIE	STAPHILOCOCCIE	No	Non applicable	Non applicable
Participant645	yes	2	F	STAPHILOCOCCIE	STAPHILOCOCCIE	No	Non applicable	Non applicable
Participant646	yes	2	M	STAPHILOCOCCIE	STAPHILOCOCCIE	No	Non applicable	Non applicable
Participant647	yes	55	F	SUSPICION DU PIAN	infection fongique	DDP negative	Non applicable	Non applicable
Participant648	yes	60	F	SUSPICION DU PIAN	infection fongique	DDP negative	Non applicable	Non applicable
Participant649	yes	25	M	SUSPICION DU PIAN	infection fongique	DDP negative	Non applicable	Non applicable
Participant650	yes	60	M	Pitiriasis versicolor	infection fongique	No	Non applicable	Non applicable
Participant651	yes	26	M	SUSPICION DU PIAN	eczema	DDP negative	Non applicable	Non applicable
Participant652	yes	32	F	SUSPICION DU PIAN	eczema	DDP negative	Non applicable	Non applicable
Participant653	yes	30	M	Suspicion Ulcère de Buruli/Fasciite Névrosante	Erysipèle/FN/Cellulite	PCR Negative	Non applicable	Non applicable
Participant654	yes	55	M	SUSPICION DU PIAN	eczema	DDP negative	Non applicable	Non applicable
Participant655	yes	28	F	SUSPICION DU PIAN	eczema	DDP negative	Non applicable	Non applicable
Participant656	yes	35	F	Pitiriasis versicolor	infection fongique	No	Non applicable	Non applicable
Participant657	yes	48	F	SUSPICION DU PIAN	eczema	DDP negative	Non applicable	Non applicable
Participant658	yes	30	F	SUSPICION DU PIAN	eczema	DDP negative	Non applicable	Non applicable
Participant659	yes	12	F	Plaie trautatique	plaie trautatique/ plaie négligée	No	Non applicable	Non applicable
Participant660	yes	37	M	SUSPICION DU PIAN	eczema	DDP negative	Non applicable	Non applicable
Participant661	yes	22	F	SUSPICION DU PIAN	eczema	DDP negative	Non applicable	Non applicable
Participant662	yes	25	F	Pied d'Athlete	infection fongique	No	Non applicable	Non applicable
Participant663	yes	16	M	SUSPICION DU PIAN	eczema	DDP negative	Non applicable	Non applicable
Participant664	yes	55	M	SUSPICION DU PIAN	eczema	DDP negative	Non applicable	Non applicable
Participant665	yes	20	M	Pitiriasis versicolor	infection fongique	No	Non applicable	Non applicable
Participant666	yes	25	F	SUSPICION DU PIAN	eczema	DDP negative	Non applicable	Non applicable
Participant667	yes	55	F	Pied d'Athlete	infection fongique	No	Non applicable	Non applicable
Participant668	yes	40	F	SUSPICION DU PIAN	eczema	DDP negative	Non applicable	Non applicable
Participant669	yes	31	F	SUSPICION DU PIAN	eczema	DDP negative	Non applicable	Non applicable
Participant670	yes	30	F	SUSPICION DU PIAN	eczema	DDP negative	Non applicable	Non applicable
Participant671	yes	14	F	SUSPICION DU PIAN	eczema	DDP negative	Non applicable	Non applicable
Participant672	yes	55	M	eczema	eczema	No	Non applicable	Non applicable
Participant673	yes	10	M	STAPHILOCOCCIE	STAPHILOCOCCIE	No	Non applicable	Non applicable
Participant674	yes	9	M	STAPHILOCOCCIE	STAPHILOCOCCIE	No	Non applicable	Non applicable
Participant675	yes	65	M	Ulcère vasculaire	Ulcère vasculaire/ ulcère drepanocytaire	No	Non applicable	Non applicable
Participant676	yes	27	F	SUSPICION DU PIAN	eczema	DDP negative	Non applicable	Non applicable
Participant677	yes	3	M	Teigne	infection fongique	No	Non applicable	Non applicable
Participant678	yes	2	M	Teigne	infection fongique	No	Non applicable	Non applicable
Participant679	yes	13	F	eczema	eczema	No	Non applicable	Non applicable
Participant680	yes	15	F	eczema	eczema	No	Non applicable	Non applicable
Participant681	yes	3	M	Pitiriasis versicolor	infection fongique	No	Non applicable	Non applicable
Participant682	yes	63	F	SUSPICION DU PIAN	eczema	DDP negative	Non applicable	Non applicable
Participant683	yes	10	M	SUSPICION DU PIAN	eczema	DDP negative	Non applicable	Non applicable
Participant684	yes	14	F	eczema	eczema	No	Non applicable	Non applicable
Participant685	yes	10	F	SUSPICION DU PIAN	eczema	DDP negative	Non applicable	Non applicable
Participant686	yes	37	F	SUSPICION DU PIAN	eczema	DDP negative	Non applicable	Non applicable
Participant687	yes	11	F	eczema	eczema	No	Non applicable	Non applicable
Participant688	yes	40	M	SUSPICION DU PIAN	eczema	DDP negative	Non applicable	Non applicable
Participant689	yes	8	F	SUSPICION DU PIAN	eczema	DDP negative	Non applicable	Non applicable
Participant690	yes	3	M	vitiligo	vitiligo	No	Non applicable	Non applicable
Participant691	yes	9	F	STAPHILOCOCCIE	STAPHILOCOCCIE	No	Non applicable	Non applicable
Participant692	yes	10	M	STAPHILOCOCCIE	STAPHILOCOCCIE	No	Non applicable	Non applicable
Participant693	yes	8	F	SUSPICION DU PIAN	eczema	DDP negative	Non applicable	Non applicable
Participant694	yes	55	F	eczema	eczema	No	Non applicable	Non applicable
Participant695	yes	60	F	eczema	eczema	No	Non applicable	Non applicable
Participant696	yes	30	F	eczema	eczema	No	Non applicable	Non applicable
Participant697	yes	35	F	SUSPICION DU PIAN	eczema	DDP negative	Non applicable	Non applicable
Participant698	yes	22	F	SUSPICION DU PIAN	eczema	DDP negative	Non applicable	Non applicable
Participant699	yes	50	M	eczema	eczema	No	Non applicable	Non applicable
Participant700	yes	18	F	SUSPICION DU PIAN	eczema	DDP negative	Non applicable	Non applicable
Participant701	yes	33	M	SUSPICION DU PIAN	eczema	DDP negative	Non applicable	Non applicable
Participant702	yes	10	F	SUSPICION DU PIAN	eczema	DDP negative	Non applicable	Non applicable
Participant703	yes	12	M	SUSPICION DU PIAN	eczema	DDP negative	Non applicable	Non applicable
Participant704	yes	32	F	eczema	eczema	No	Non applicable	Non applicable
Participant705	yes	35	F	SUSPICION DU PIAN	eczema	DDP negative	Non applicable	Non applicable
Participant706	yes	32	M	SUSPICION DU PIAN	eczema	DDP negative	Non applicable	Non applicable
Participant707	yes	50	F	SUSPICION DU PIAN	eczema	DDP negative	Non applicable	Non applicable
Participant708	yes	35	F	SUSPICION DU PIAN	eczema	DDP negative	Non applicable	Non applicable
Participant709	yes	10	F	SUSPICION DU PIAN	eczema	DDP negative	Non applicable	Non applicable
Participant710	yes	5	F	Teigne	infection fongique	No	Non applicable	Non applicable
Participant711	yes	2	F	Teigne	infection fongique	No	Non applicable	Non applicable
Participant712	yes	35	F	Suspicion Ulcère de Buruli/Fasciite Névrosante	Erysipèle/FN/Cellulite	PCR Negative	Non applicable	Non applicable
Participant713	yes	5	F	SUSPICION DU PIAN	eczema	DDP negative	Non applicable	Non applicable
Participant714	yes	35	F	SUSPICION DU PIAN	eczema	DDP negative	Non applicable	Non applicable
Participant715	yes	30	F	eczema	eczema	No	Non applicable	Non applicable
Participant716	yes	50	M	SUSPICION DU PIAN	eczema	DDP negative	Non applicable	Non applicable
Participant717	yes	70	F	SUSPICION DU PIAN	eczema	DDP negative	Non applicable	Non applicable
Participant718	yes	35	M	Teigne	infection fongique	No	Non applicable	Non applicable
Participant719	yes	32	F	SUSPICION DU PIAN	eczema	DDP negative	Non applicable	Non applicable
Participant720	yes	32	F	SUSPICION DU PIAN	eczema	DDP negative	Non applicable	Non applicable
Participant721	yes	40	F	Teigne	infection fongique	No	Non applicable	Non applicable
Participant722	yes	21	M	eczema	eczema	No	Non applicable	Non applicable
Participant723	yes	20	F	eczema	eczema	No	Non applicable	Non applicable
Participant724	yes	52	F	Teigne	infection fongique	No	Non applicable	Non applicable
Participant725	yes	60	F	SUSPICION DU PIAN	eczema	DDP negative	Non applicable	Non applicable
Participant726	yes	29	F	Inconnu	inconnu	No	Non applicable	Non applicable
Participant727	yes	25	F	Inconnu	inconnu	No	Non applicable	Non applicable
Participant728	yes	22	M	eczema	eczema	No	Non applicable	Non applicable
Participant729	yes	11	M	Teigne	infection fongique	No	Non applicable	Non applicable
Participant730	yes	11	M	Teigne	infection fongique	No	Non applicable	Non applicable
Participant731	yes	11	F	STAPHILOCOCCIE	STAPHILOCOCCIE	No	Non applicable	Non applicable
Participant732	yes	11	F	Teigne	infection fongique	No	Non applicable	Non applicable
Participant733	yes	11	F	Teigne	infection fongique	No	Non applicable	Non applicable
Participant734	yes	11	M	Teigne	infection fongique	No	Non applicable	Non applicable
Participant735	yes	5	M	Teigne	infection fongique	No	Non applicable	Non applicable
Participant736	yes	8	F	Teigne	infection fongique	No	Non applicable	Non applicable
Participant737	yes	5	M	Teigne	infection fongique	No	Non applicable	Non applicable
Participant738	yes	7	F	Teigne	infection fongique	No	Non applicable	Non applicable
Participant739	yes	7	M	Teigne	infection fongique	No	Non applicable	Non applicable
Participant740	yes	5	F	Tumeur maligne	Tumeur/Chéloide	No	Non applicable	Non applicable
Participant741	yes	81	M	STAPHILOCOCCIE	STAPHILOCOCCIE	No	Non applicable	Non applicable
Participant742	yes	8	F	Pitiriasis versicolor	infection fongique	No	Non applicable	Non applicable
Participant743	yes	2	F	STAPHILOCOCCIE	STAPHILOCOCCIE	No	Non applicable	Non applicable
Participant744	yes	3	F	Pitiriasis versicolor	infection fongique	No	Non applicable	Non applicable
Participant745	yes	2	M	Teigne	infection fongique	No	Non applicable	Non applicable
Participant746	yes	4	F	Teigne	infection fongique	No	Non applicable	Non applicable
Participant747	yes	49	M	vitiligo	vitiligo	No	Non applicable	Non applicable
Participant748	yes	4	F	eczema	eczema	No	Non applicable	Non applicable
Participant749	yes	2	M	eczema	eczema	No	Non applicable	Non applicable
Participant750	yes	30	F	Inconnu	inconnu	No	Non applicable	Non applicable
Participant751	yes	2	M	STAPHILOCOCCIE	STAPHILOCOCCIE	No	Non applicable	Non applicable
Participant752	yes	10	M	SUSPICION DU PIAN	eczema	DDP negative	Non applicable	Non applicable
Participant753	yes	30	F	Pitiriasis versicolor	infection fongique	No	Non applicable	Non applicable
Participant754	yes	35	M	eczema	eczema	No	Non applicable	Non applicable
Participant755	yes	23	F	Inconnu	inconnu	No	Non applicable	Non applicable
Participant756	yes	10	M	STAPHILOCOCCIE	STAPHILOCOCCIE	No	Non applicable	Non applicable
Participant757	yes	20	M	Ulcère vasculaire	Ulcère vasculaire/ ulcère drepanocytaire	No	Non applicable	Non applicable
Participant758	yes	22	M	SUSPICION DU PIAN	eczema	DDP negative	Non applicable	Non applicable
Participant759	yes	19	F	SUSPICION DU PIAN	eczema	DDP negative	Non applicable	Non applicable
Participant760	yes	55	F	Pitiriasis versicolor	infection fongique	No	Non applicable	Non applicable
Participant761	yes	40	F	SUSPICION DU PIAN	eczema	DDP negative	Non applicable	Non applicable
Participant762	yes	32	F	Pitiriasis versicolor	infection fongique	No	Non applicable	Non applicable
Participant763	yes	2	F	STAPHILOCOCCIE	STAPHILOCOCCIE	No	Non applicable	Non applicable
Participant764	yes	40	F	eczema	eczema	No	Non applicable	Non applicable
Participant765	yes	67	F	Pitiriasis versicolor	infection fongique	No	Non applicable	Non applicable
Participant766	yes	30	F	eczema	eczema	No	Non applicable	Non applicable
Participant767	yes	20	F	SUSPICION DU PIAN	eczema	DDP negative	Non applicable	Non applicable
Participant768	yes	0.583	M	eczema	eczema	No	Non applicable	Non applicable
Participant769	yes	25	F	SUSPICION DU PIAN	eczema	DDP negative	Non applicable	Non applicable
Participant770	yes	6	M	eczema	eczema	No	Non applicable	Non applicable
Participant771	yes	13	M	STAPHILOCOCCIE	STAPHILOCOCCIE	No	Non applicable	Non applicable
Participant772	yes	65	M	SUSPICION DU PIAN	eczema	DDP negative	Non applicable	Non applicable
Participant773	yes	4	M	SUSPICION DU PIAN	eczema	DDP negative	Non applicable	Non applicable
Participant774	yes	2	F	SUSPICION DU PIAN	eczema	DDP negative	Non applicable	Non applicable
Participant775	yes	30	F	SUSPICION DU PIAN	eczema	DDP negative	Non applicable	Non applicable
Participant776	yes	40	F	Pitiriasis versicolor	infection fongique	No	Non applicable	Non applicable
Participant777	yes	43	M	SUSPICION DU PIAN	eczema	DDP negative	Non applicable	Non applicable
Participant778	yes	40	F	SUSPICION DU PIAN	eczema	DDP negative	Non applicable	Non applicable
Participant779	yes	35	F	SUSPICION DU PIAN	eczema	DDP negative	Non applicable	Non applicable
Participant780	yes	39	F	eczema	eczema	No	Non applicable	Non applicable
Participant781	yes	52	F	Erysipèle	Erysipèle/FN/Cellulite	No	Non applicable	Non applicable
Participant782	yes	42	F	eczema	eczema	No	Non applicable	Non applicable
Participant783	yes	65	M	Filariose Lymphatique	Filariose Lymphatique	No	Non applicable	Non applicable
Participant784	yes	23	M	SUSPICION DU PIAN	eczema	DDP negative	Non applicable	Non applicable
Participant785	yes	25	M	SUSPICION DU PIAN	eczema	DDP negative	Non applicable	Non applicable
Participant786	yes	2	M	Pitiriasis versicolor	infection fongique	No	Non applicable	Non applicable
Participant787	yes	7	F	STAPHILOCOCCIE	STAPHILOCOCCIE	No	Non applicable	Non applicable
Participant788	yes	3	M	Teigne	infection fongique	No	Non applicable	Non applicable
Participant789	yes	12	F	Teigne	infection fongique	No	Non applicable	Non applicable
Participant790	yes	23	F	STAPHILOCOCCIE	STAPHILOCOCCIE	No	Non applicable	Non applicable
Participant791	yes	14	F	Teigne	infection fongique	No	Non applicable	Non applicable
Participant792	yes	32	M	eczema	eczema	No	Non applicable	Non applicable
Participant793	yes	22	M	SUSPICION DU PIAN	eczema	DDP negative	Non applicable	Non applicable
Participant794	yes	48	F	Pitiriasis versicolor	infection fongique	No	Non applicable	Non applicable
Participant795	yes	41	M	SUSPICION DU PIAN	eczema	DDP negative	Non applicable	Non applicable
Participant796	yes	11	F	SUSPICION DU PIAN	eczema	DDP negative	Non applicable	Non applicable
Participant797	yes	32	M	SUSPICION DU PIAN	eczema	DDP negative	Non applicable	Non applicable
Participant798	yes	28	F	Teigne	infection fongique	No	Non applicable	Non applicable
Participant799	yes	60	M	eczema	eczema	No	Non applicable	Non applicable
Participant800	yes	51	F	eczema	eczema	No	Non applicable	Non applicable
Participant801	yes	1.416	M	STAPHILOCOCCIE	STAPHILOCOCCIE	No	Non applicable	Non applicable
Participant802	yes	68	M	Plaie trautatique	plaie trautatique/ plaie négligée	No	Non applicable	Non applicable
Participant803	yes	55	F	SUSPICION DU PIAN	eczema	DDP negative	Non applicable	Non applicable
Participant804	yes	11	M	eczema	eczema	No	Non applicable	Non applicable
Participant805	yes	11	F	Pitiriasis versicolor	infection fongique	No	Non applicable	Non applicable
Participant806	yes	11	M	Ulcère vasculaire	Ulcère vasculaire/ ulcère drepanocytaire	No	Non applicable	Non applicable
Participant807	yes	11	F	eczema	eczema	No	Non applicable	Non applicable
Participant808	yes	8	F	Suspicion Ulcère de Buruli/Fasciite Névrosante	Erysipèle/FN/Cellulite	PCR Negative	Non applicable	Non applicable
Participant809	yes	22	M	Suspicion Ulcère de Buruli/Fasciite Névrosante	Erysipèle/FN/Cellulite	PCR Negative	Non applicable	Non applicable
Participant810	yes	16	F	Suspicion Ulcère de Buruli/Fasciite Névrosante	Erysipèle/FN/Cellulite	PCR Negative	Non applicable	Non applicable
Participant811	yes	10.5	M	Suspicion Ulcère de Buruli	Ulcère de Buruli	PCR positive	2	No
Participant812	yes	30	F	Suspicion Ulcère de Buruli	Ulcère de Buruli	PCR positive	1	No
Participant813	yes	8	M	Suspicion Ulcère de Buruli	Ulcère de Buruli	PCR positive	2	No
Participant814	yes	21	F	Suspicion Ulcère de Buruli	Ulcère de Buruli	PCR positive	2	No
Participant815	yes	10.5	F	Suspicion Ulcère de Buruli	Ulcère de Buruli	PCR positive	3	Oui
Participant816	yes	8	F	Erysipèle	Erysipèle/FN/Cellulite	No	Non applicable	Non applicable
Participant817	yes	12	M	Suspicion Ulcère de Buruli/Fasciite Névrosante	Erysipèle/FN/Cellulite	PCR Negative	Non applicable	Non applicable
Participant818	yes	31	F	Suspicion Ulcère de Buruli	Ulcère de Buruli	PCR positive	2	No
Participant819	yes	16	M	Suspicion Ulcère de Buruli/Fasciite Névrosante	Erysipèle/FN/Cellulite	PCR Negative	Non applicable	Non applicable
Participant820	yes	26	F	Erysipèle	Erysipèle/FN/Cellulite	No	Non applicable	Non applicable
Participant821	yes	35	M	Erysipèle	Erysipèle/FN/Cellulite	No	Non applicable	Non applicable
Participant822	yes	50	M	Suspicion Ulcère de Buruli	Ulcère de Buruli	PCR positive	2	No
Participant823	yes	8	M	Suspicion Ulcère de Buruli	Ulcère de Buruli	PCR positive	2	No
Participant824	yes	7	F	Suspicion Ulcère de Buruli/Fasciite Névrosante	Erysipèle/FN/Cellulite	PCR Negative	Non applicable	Non applicable
Participant825	yes	32.5	F	Suspicion Ulcère de Buruli	Ulcère de Buruli	PCR positive	1	No
Participant826	yes	32	F	Suspicion Ulcère de Buruli	Ulcère de Buruli	PCR positive	2	No
Participant827	yes	10.5	F	Suspicion Ulcère de Buruli	Ulcère de Buruli	PCR positive	3	No
Participant828	yes	35	F	Erysipèle	Erysipèle/FN/Cellulite	No	Non applicable	Non applicable
Participant829	yes	50	M	Erysipèle	Erysipèle/FN/Cellulite	No	Non applicable	Non applicable
Participant830	yes	68	F	Suspicion Ulcère de Buruli/Fasciite Névrosante	Erysipèle/FN/Cellulite	PCR Negative	Non applicable	Non applicable
Participant831	yes	47	M	Erysipèle	Erysipèle/FN/Cellulite	No	Non applicable	Non applicable
Participant832	yes	33	F	Erysipèle	Erysipèle/FN/Cellulite	No	Non applicable	Non applicable
Participant833	yes	43	M	Suspicion Ulcère de Buruli	Ulcère de Buruli	PCR positive	2	No
Participant834	yes	21	M	Suspicion Ulcère de Buruli	Ulcère de Buruli	PCR positive	2	No
Participant835	yes	35	M	Ulcère vasculaire	Ulcère vasculaire/ ulcère drepanocytaire	No	Non applicable	Non applicable
Participant836	yes	32	F	Erysipèle	Erysipèle/FN/Cellulite	No	Non applicable	Non applicable
Participant837	yes	40	M	Ulcère vasculaire	Ulcère vasculaire/ ulcère drepanocytaire	No	Non applicable	Non applicable
Participant838	yes	35	M	Tumeur	Tumeur/Chéloide	No	Non applicable	Non applicable
Participant839	yes	40	M	Ulcère vasculaire	Ulcère vasculaire/ ulcère drepanocytaire	No	Non applicable	Non applicable
Participant840	yes	6	M	eczema	eczema	No	Non applicable	Non applicable
Participant841	yes	46	F	Tumeur maligne	Tumeur/Chéloide	No	Non applicable	Non applicable
Participant842	yes	12	M	eczema	eczema	No	Non applicable	Non applicable
Participant843	yes	40	F	Tumeur	Tumeur/Chéloide	No	Non applicable	Non applicable
Participant844	yes	35	M	Ulcère vasculaire	Ulcère vasculaire/ ulcère drepanocytaire	No	Non applicable	Non applicable
Participant845	yes	35	M	Ulcère vasculaire	Ulcère vasculaire/ ulcère drepanocytaire	No	Non applicable	Non applicable
Participant846	yes	42	F	Suspicion Ulcère de Buruli	Erysipèle/FN/Cellulite	PCR Negative	Non applicable	Non applicable
Participant847	yes	30	M	Ulcère vasculaire	Ulcère vasculaire/ ulcère drepanocytaire	No	Non applicable	Non applicable
Participant848	yes	65	F	Lipome	Tumeur/Chéloide	No	Non applicable	Non applicable
Participant849	yes	32	M	Plaie trautatique	plaie trautatique/ plaie négligée	No	Non applicable	Non applicable
Participant850	yes	30	F	Fasciite nécrossante	Erysipèle/FN/Cellulite	No	Non applicable	Non applicable
Participant851	yes	38	M	Erysipèle	Erysipèle/FN/Cellulite	No	Non applicable	Non applicable
Participant852	yes	28	M	Ulcère vasculaire	Ulcère vasculaire/ ulcère drepanocytaire	No	Non applicable	Non applicable
Participant853	yes	16	M	Pitiriasis versicolor	infection fongique	No	Non applicable	Non applicable
Participant854	yes	60	F	Ulcère vasculaire	Ulcère vasculaire/ ulcère drepanocytaire	No	Non applicable	Non applicable
Participant855	yes	26	F	eczema	eczema	No	Non applicable	Non applicable
Participant856	yes	45	M	Tumeur maligne	Tumeur/Chéloide	No	Non applicable	Non applicable
Participant857	yes	30	M	eczema	eczema	No	Non applicable	Non applicable
Participant858	yes	35	M	Tumeur	Tumeur/Chéloide	No	Non applicable	Non applicable
Participant859	yes	35	F	Suspicion Ulcère de Buruli	Erysipèle/FN/Cellulite	PCR Negative	Non applicable	Non applicable
Participant860	yes	40	M	STAPHILOCOCCIE	STAPHILOCOCCIE	No	Non applicable	Non applicable
Participant861	yes	50	M	STAPHILOCOCCIE	STAPHILOCOCCIE	No	Non applicable	Non applicable
Participant862	yes	60	M	Erysipèle	Erysipèle/FN/Cellulite	No	Non applicable	Non applicable
Participant863	yes	35	M	Inconnu	inconnu	No	Non applicable	Non applicable
Participant864	yes	58	F	Ulcère vasculaire	Ulcère vasculaire/ ulcère drepanocytaire	No	Non applicable	Non applicable
Participant865	yes	38	M	Suspicion Ulcère de Buruli	Erysipèle/FN/Cellulite	PCR Negative	Non applicable	Non applicable
Participant866	yes	60	M	Fasciite nécrossante	Erysipèle/FN/Cellulite	No	Non applicable	Non applicable
Participant867	yes	47	F	Suspicion Ulcère de Buruli	Erysipèle/FN/Cellulite	PCR Negative	Non applicable	Non applicable
Participant868	yes	40	M	STAPHILOCOCCIE	STAPHILOCOCCIE	No	Non applicable	Non applicable
Participant869	yes	45	M	eczema	eczema	No	Non applicable	Non applicable
Participant870	yes	50	M	Fasciite nécrossante	Erysipèle/FN/Cellulite	No	Non applicable	Non applicable
Participant871	yes	60	M	STAPHILOCOCCIE	STAPHILOCOCCIE	No	Non applicable	Non applicable
Participant872	yes	6	F	STAPHILOCOCCIE	STAPHILOCOCCIE	No	Non applicable	Non applicable
Participant873	yes	42	M	Tumeur	Tumeur/Chéloide	No	Non applicable	Non applicable
Participant874	yes	40	M	Fasciite nécrossante	Erysipèle/FN/Cellulite	No	Non applicable	Non applicable
Participant875	yes	30	F	STAPHILOCOCCIE	STAPHILOCOCCIE	No	Non applicable	Non applicable
Participant876	yes	75	F	Ulcère vasculaire	Ulcère vasculaire/ ulcère drepanocytaire	No	Non applicable	Non applicable
Participant877	yes	7	F	Ulcère vasculaire	Ulcère vasculaire/ ulcère drepanocytaire	No	Non applicable	Non applicable
Participant878	yes	30	F	Ulcère vasculaire	Ulcère vasculaire/ ulcère drepanocytaire	No	Non applicable	Non applicable
Participant879	yes	38	M	Plaie infectée	plaie trautatique/ plaie négligée	No	Non applicable	Non applicable
Participant880	yes	15	F	Ulcère vasculaire	Ulcère vasculaire/ ulcère drepanocytaire	No	Non applicable	Non applicable
Participant881	yes	55	M	Suspicion Ulcère de Buruli	Erysipèle/FN/Cellulite	PCR Negative	Non applicable	Non applicable
Participant882	yes	38	M	Plaie infectée	plaie trautatique/ plaie négligée	No	Non applicable	Non applicable
Participant883	yes	25	F	Ulcère vasculaire	Ulcère vasculaire/ ulcère drepanocytaire	No	Non applicable	Non applicable
Participant884	yes	32	M	Ulcère vasculaire	Ulcère vasculaire/ ulcère drepanocytaire	No	Non applicable	Non applicable
Participant885	yes	28	F	Inconnu	inconnu	No	Non applicable	Non applicable
Participant886	yes	55	F	STAPHILOCOCCIE	STAPHILOCOCCIE	No	Non applicable	Non applicable
Participant887	yes	35	F	Ulcère vasculaire	Ulcère vasculaire/ ulcère drepanocytaire	No	Non applicable	Non applicable
Participant888	yes	16	M	Pitiriasis versicolor	infection fongique	No	Non applicable	Non applicable
Participant889	yes	11	M	Fasciite nécrossante	Erysipèle/FN/Cellulite	No	Non applicable	Non applicable
Participant890	yes	11	M	Fasciite nécrossante	Erysipèle/FN/Cellulite	No	Non applicable	Non applicable
Participant891	yes	11	M	Suspicion Ulcère de Buruli	Erysipèle/FN/Cellulite	PCR Negative	Non applicable	Non applicable
Participant892	yes	36	M	Erysipèle	Erysipèle/FN/Cellulite	No	Non applicable	Non applicable
Participant893	yes	35	M	STAPHILOCOCCIE	STAPHILOCOCCIE	No	Non applicable	Non applicable
Participant894	yes	25	M	Ulcère vasculaire	Ulcère vasculaire/ ulcère drepanocytaire	No	Non applicable	Non applicable
Participant895	yes	50	F	Ulcère vasculaire	Ulcère vasculaire/ ulcère drepanocytaire	No	Non applicable	Non applicable
Participant896	yes	19	F	Pitiriasis versicolor	infection fongique	No	Non applicable	Non applicable
Participant897	yes	60	F	Ulcère vasculaire	Ulcère vasculaire/ ulcère drepanocytaire	No	Non applicable	Non applicable
Participant898	yes	30	F	Ulcère drépanocytaire	Ulcère vasculaire/ ulcère drepanocytaire	No	Non applicable	Non applicable
Participant899	yes	12	F	Ulcère vasculaire	Ulcère vasculaire/ ulcère drepanocytaire	No	Non applicable	Non applicable
Participant900	yes	30	F	Ulcère vasculaire	Ulcère vasculaire/ ulcère drepanocytaire	No	Non applicable	Non applicable
Participant901	yes	25	M	Pitiriasis versicolor	infection fongique	No	Non applicable	Non applicable
Participant902	yes	25	F	STAPHILOCOCCIE	STAPHILOCOCCIE	No	Non applicable	Non applicable
Participant903	yes	35	F	Erysipèle	Erysipèle/FN/Cellulite	No	Non applicable	Non applicable
Participant904	yes	38	F	Fasciite nécrossante	Erysipèle/FN/Cellulite	No	Non applicable	Non applicable
Participant905	yes	32	F	STAPHILOCOCCIE	STAPHILOCOCCIE	No	Non applicable	Non applicable
Participant906	yes	32	F	STAPHILOCOCCIE	STAPHILOCOCCIE	No	Non applicable	Non applicable
Participant907	yes	33	F	Suspicion Ulcère de Buruli	Erysipèle/FN/Cellulite	PCR Negative	Non applicable	Non applicable
Participant908	yes	40	M	Inconnu	inconnu	No	Non applicable	Non applicable
Participant909	yes	11	F	Ulcère vasculaire	Ulcère vasculaire/ ulcère drepanocytaire	No	Non applicable	Non applicable
Participant910	yes	32	F	Filariose Lymphatique	Filariose Lymphatique	No	Non applicable	Non applicable
Participant911	yes	35	M	Erysipèle	Erysipèle/FN/Cellulite	No	Non applicable	Non applicable
Participant912	yes	12	F	Ulcère vasculaire	Ulcère vasculaire/ ulcère drepanocytaire	No	Non applicable	Non applicable
Participant913	yes	25	F	Ulcère drépanocytaire	Ulcère vasculaire/ ulcère drepanocytaire	No	Non applicable	Non applicable
Participant914	yes	60	F	Ulcère vasculaire	Ulcère vasculaire/ ulcère drepanocytaire	No	Non applicable	Non applicable
Participant915	yes	44	F	Fasciite nécrossante	Erysipèle/FN/Cellulite	No	Non applicable	Non applicable
Participant916	yes	50	M	Ulcère vasculaire	Ulcère vasculaire/ ulcère drepanocytaire	No	Non applicable	Non applicable
Participant917	yes	35	F	Lipome	Tumeur/Chéloide	No	Non applicable	Non applicable
Participant918	yes	80	F	Ulcère vasculaire	Ulcère vasculaire/ ulcère drepanocytaire	No	Non applicable	Non applicable
Participant919	yes	40	F	Erysipèle	Erysipèle/FN/Cellulite	No	Non applicable	Non applicable
Participant920	yes	38	M	Fasciite nécrossante	Erysipèle/FN/Cellulite	No	Non applicable	Non applicable
Participant921	yes	70	M	Fasciite nécrossante	Erysipèle/FN/Cellulite	No	Non applicable	Non applicable
Participant922	yes	42	M	Fasciite nécrossante	Erysipèle/FN/Cellulite	No	Non applicable	Non applicable
Participant923	yes	70	M	Fasciite nécrossante	Erysipèle/FN/Cellulite	No	Non applicable	Non applicable
Participant924	yes	36	M	Suspicion Lepre	Lepre	clinic	MB	Grade2
Participant925	yes	40	M	Fasciite nécrossante	Erysipèle/FN/Cellulite	No	Non applicable	Non applicable
Participant926	yes	55	F	Fasciite nécrossante	Erysipèle/FN/Cellulite	No	Non applicable	Non applicable
Participant927	yes	26	F	Ulcère drépanocytaire	Ulcère vasculaire/ ulcère drepanocytaire	No	Non applicable	Non applicable
Participant928	yes	40	F	Ulcère vasculaire	Ulcère vasculaire/ ulcère drepanocytaire	No	Non applicable	Non applicable
Participant929	yes	45	M	Erysipèle	Erysipèle/FN/Cellulite	No	Non applicable	Non applicable
Participant930	yes	50	M	Inconnu	inconnu	No	Non applicable	Non applicable
Participant931	yes	11	F	Fasciite nécrossante	Erysipèle/FN/Cellulite	No	Non applicable	Non applicable
Participant932	yes	14	F	Pitiriasis versicolor	infection fongique	No	Non applicable	Non applicable
Participant933	yes	11	F	Ulcère vasculaire	Ulcère vasculaire/ ulcère drepanocytaire	No	Non applicable	Non applicable
Participant934	yes	16	F	eczema	eczema	No	Non applicable	Non applicable
Participant935	yes	25	F	eczema	eczema	No	Non applicable	Non applicable
Participant936	yes	30	F	Pitiriasis versicolor	infection fongique	No	Non applicable	Non applicable
Participant937	yes	40	M	vitiligo	vitiligo	No	Non applicable	Non applicable
Participant938	yes	70	F	Erysipèle	Erysipèle/FN/Cellulite	No	Non applicable	Non applicable
Participant939	yes	25	F	STAPHILOCOCCIE	STAPHILOCOCCIE	No	Non applicable	Non applicable
Participant940	yes	10	F	Ulcère vasculaire	Ulcère vasculaire/ ulcère drepanocytaire	No	Non applicable	Non applicable
Participant941	yes	16	F	Ulcère drépanocytaire	Ulcère vasculaire/ ulcère drepanocytaire	No	Non applicable	Non applicable
Participant942	yes	40	F	Pitiriasis versicolor	infection fongique	No	Non applicable	Non applicable
Participant943	yes	35	F	Filariose Lymphatique	Filariose Lymphatique	No	Non applicable	Non applicable
Participant944	yes	25	M	Lipome	Tumeur/Chéloide	No	Non applicable	Non applicable
Participant945	yes	35	M	eczema	eczema	No	Non applicable	Non applicable
Participant946	yes	18	M	Erysipèle	Erysipèle/FN/Cellulite	No	Non applicable	Non applicable
Participant947	yes	38	M	vitiligo	vitiligo	No	Non applicable	Non applicable
Participant948	yes	40	M	Fasciite nécrossante	Erysipèle/FN/Cellulite	No	Non applicable	Non applicable
Participant949	yes	28	F	Ulcère vasculaire	Ulcère vasculaire/ ulcère drepanocytaire	No	Non applicable	Non applicable
Participant950	yes	60	M	Ulcère vasculaire	Ulcère vasculaire/ ulcère drepanocytaire	No	Non applicable	Non applicable
Participant951	yes	35	M	Ulcère vasculaire	Ulcère vasculaire/ ulcère drepanocytaire	No	Non applicable	Non applicable
Participant952	yes	38	M	Ulcère vasculaire	Ulcère vasculaire/ ulcère drepanocytaire	No	Non applicable	Non applicable
Participant953	yes	30	F	Ulcère vasculaire	Ulcère vasculaire/ ulcère drepanocytaire	No	Non applicable	Non applicable
Participant954	yes	14	F	Ulcère vasculaire	Ulcère vasculaire/ ulcère drepanocytaire	No	Non applicable	Non applicable
Participant955	yes	26	F	Ulcère vasculaire	Ulcère vasculaire/ ulcère drepanocytaire	No	Non applicable	Non applicable
Participant956	yes	32.5	F	Suspicion Ulcère de Buruli	Ulcère de Buruli	PCR positive	2	No
Participant957	yes	1.58	F	Ulcère vasculaire	Ulcère vasculaire/ ulcère drepanocytaire	No	Non applicable	Non applicable
Participant958	yes	35	F	Erysipèle	Erysipèle/FN/Cellulite	No	Non applicable	Non applicable
Participant959	yes	72	F	Fasciite nécrossante	Erysipèle/FN/Cellulite	No	Non applicable	Non applicable
Participant960	yes	27	F	Erysipèle	Erysipèle/FN/Cellulite	No	Non applicable	Non applicable
Participant961	yes	5	F	STAPHILOCOCCIE	STAPHILOCOCCIE	No	Non applicable	Non applicable
Participant962	yes	25	F	eczema	eczema	No	Non applicable	Non applicable
Participant963	yes	30	M	SUSPICION DU PIAN	eczema	DDP negative	Non applicable	Non applicable
Participant964	yes	35	M	vitiligo	vitiligo	No	Non applicable	Non applicable
Participant965	yes	45	F	Filariose Lymphatique	Filariose Lymphatique	No	Non applicable	Non applicable
Participant966	yes	40	M	Pitiriasis versicolor	infection fongique	No	Non applicable	Non applicable
Participant967	yes	11	M	Pitiriasis versicolor	infection fongique	No	Non applicable	Non applicable
Participant968	yes	11	F	eczema	eczema	No	Non applicable	Non applicable
Participant969	yes	8	F	SUSPICION DU PIAN	eczema	DDP negative	Non applicable	Non applicable
Participant970	yes	20	F	eczema	eczema	No	Non applicable	Non applicable
Participant971	yes	3	M	STAPHILOCOCCIE	STAPHILOCOCCIE	No	Non applicable	Non applicable
Participant972	yes	11	M	SUSPICION DU PIAN	eczema	DDP negative	Non applicable	Non applicable
Participant973	yes	60	M	Fasciite nécrossante	Erysipèle/FN/Cellulite	No	Non applicable	Non applicable
Participant974	yes	11	M	eczema	eczema	No	Non applicable	Non applicable
Participant975	yes	11	F	eczema	eczema	No	Non applicable	Non applicable
Participant976	yes	11	F	STAPHILOCOCCIE	STAPHILOCOCCIE	No	Non applicable	Non applicable
Participant977	yes	70	F	Ulcère vasculaire	Ulcère vasculaire/ ulcère drepanocytaire	No	Non applicable	Non applicable
Participant978	yes	40	F	eczema	eczema	No	Non applicable	Non applicable
Participant979	yes	11	F	eczema	eczema	No	Non applicable	Non applicable
Participant980	yes	11	M	Ulcère vasculaire	Ulcère vasculaire/ ulcère drepanocytaire	No	Non applicable	Non applicable
Participant981	yes	11	M	Ulcère vasculaire	Ulcère vasculaire/ ulcère drepanocytaire	No	Non applicable	Non applicable
Participant982	yes	55	F	Fasciite nécrossante	Erysipèle/FN/Cellulite	No	Non applicable	Non applicable
Participant983	yes	40	F	Fasciite nécrossante	Erysipèle/FN/Cellulite	No	Non applicable	Non applicable
Participant984	yes	40	M	Ulcère vasculaire	Ulcère vasculaire/ ulcère drepanocytaire	No	Non applicable	Non applicable
Participant985	yes	11	F	Erysipèle	Erysipèle/FN/Cellulite	No	Non applicable	Non applicable
Participant986	yes	25	F	Ulcère vasculaire	Ulcère vasculaire/ ulcère drepanocytaire	No	Non applicable	Non applicable
Participant987	yes	30	M	Plaie infectée	plaie trautatique/ plaie négligée	No	Non applicable	Non applicable
Participant988	yes	11	F	eczema	eczema	No	Non applicable	Non applicable
Participant989	yes	37	M	Plaie infectée	plaie trautatique/ plaie négligée	No	Non applicable	Non applicable
Participant990	yes	42	F	Ulcère vasculaire	Ulcère vasculaire/ ulcère drepanocytaire	No	Non applicable	Non applicable
Participant991	yes	35	F	Plaie infectée	plaie trautatique/ plaie négligée	No	Non applicable	Non applicable
Participant992	yes	30	M	Plaie infectée	plaie trautatique/ plaie négligée	No	Non applicable	Non applicable
Participant993	yes	42	F	CHELOIDE	Tumeur/Chéloide	No	Non applicable	Non applicable
Participant994	yes	47	F	Fasciite nécrossante	Erysipèle/FN/Cellulite	No	Non applicable	Non applicable
Participant995	yes	50	M	eczema	eczema	No	Non applicable	Non applicable
Participant996	yes	56	M	SUSPICION DU PIAN	eczema	DDP negative	Non applicable	Non applicable
Participant997	yes	60	F	Pied d'Athlete	infection fongique	No	Non applicable	Non applicable
Participant998	yes	35	M	Filariose Lymphatique	Filariose Lymphatique	No	Non applicable	Non applicable
Participant999	yes	45	F	SUSPICION DU PIAN	eczema	DDP negative	Non applicable	Non applicable
Participant1000	yes	41	M	Pitiriasis versicolor	infection fongique	No	Non applicable	Non applicable
Participant1001	yes	6	F	Teigne	infection fongique	No	Non applicable	Non applicable
Participant1002	yes	4	F	Teigne	infection fongique	No	Non applicable	Non applicable
Participant1003	yes	6	M	Teigne	infection fongique	No	Non applicable	Non applicable
Participant1004	yes	2	M	Teigne	infection fongique	No	Non applicable	Non applicable
Participant1005	yes	11	F	Teigne	infection fongique	No	Non applicable	Non applicable
Participant1006	yes	60	M	Fasciite nécrossante	Erysipèle/FN/Cellulite	No	Non applicable	Non applicable
Participant1007	yes	29	M	Ulcère vasculaire	Ulcère vasculaire/ ulcère drepanocytaire	No	Non applicable	Non applicable
Participant1008	yes	3.5	M	Plaie infectée	plaie trautatique/ plaie négligée	No	Non applicable	Non applicable
Participant1009	yes	68	F	Fasciite nécrossante	Erysipèle/FN/Cellulite	No	Non applicable	Non applicable
Participant1010	yes	28	F	Erysipèle	Erysipèle/FN/Cellulite	No	Non applicable	Non applicable
Participant1011	yes	45	M	Fasciite nécrossante	Erysipèle/FN/Cellulite	No	Non applicable	Non applicable
Participant1012	yes	58	M	Ulcère vasculaire	Ulcère vasculaire/ ulcère drepanocytaire	No	Non applicable	Non applicable
Participant1013	yes	40	M	Ulcère vasculaire	Ulcère vasculaire/ ulcère drepanocytaire	No	Non applicable	Non applicable
Participant1014	yes	60	M	Fasciite nécrossante	Erysipèle/FN/Cellulite	No	Non applicable	Non applicable
Participant1015	yes	0.75	F	Plaie infectée	plaie trautatique/ plaie négligée	No	Non applicable	Non applicable
Participant1016	yes	62	F	Ulcère vasculaire	Ulcère vasculaire/ ulcère drepanocytaire	No	Non applicable	Non applicable
Participant1017	yes	27	M	Ulcère vasculaire	Ulcère vasculaire/ ulcère drepanocytaire	No	Non applicable	Non applicable
Participant1018	yes	3	M	eczema	eczema	No	Non applicable	Non applicable
Participant1019	yes	14	M	vitiligo	vitiligo	No	Non applicable	Non applicable
Participant1020	yes	27	M	eczema	eczema	No	Non applicable	Non applicable
Participant1021	yes	27	M	Plaie infectée	plaie trautatique/ plaie négligée	No	Non applicable	Non applicable
Participant1022	yes	75	M	eczema	eczema	No	Non applicable	Non applicable
Participant1023	yes	22	M	SUSPICION DU PIAN	eczema	DDP negative	Non applicable	Non applicable
Participant1024	yes	80	F	SUSPICION DU PIAN	eczema	DDP negative	Non applicable	Non applicable
Participant1025	yes	45	M	Ulcère vasculaire	Ulcère vasculaire/ ulcère drepanocytaire	No	Non applicable	Non applicable
Participant1026	yes	60	M	SUSPICION DU PIAN	eczema	DDP negative	Non applicable	Non applicable
Participant1027	yes	38	F	SUSPICION DU PIAN	eczema	DDP negative	Non applicable	Non applicable
Participant1028	yes	40	F	Ulcère vasculaire	Ulcère vasculaire/ ulcère drepanocytaire	No	Non applicable	Non applicable
Participant1029	yes	40	M	Ulcère vasculaire	Ulcère vasculaire/ ulcère drepanocytaire	No	Non applicable	Non applicable
Participant1030	yes	22	M	eczema	eczema	No	Non applicable	Non applicable
Participant1031	yes	45	F	eczema	eczema	No	Non applicable	Non applicable
Participant1032	yes	2	F	SUSPICION DU PIAN	eczema	DDP negative	Non applicable	Non applicable
Participant1033	yes	20	M	CHELOIDE	Tumeur/Chéloide	No	Non applicable	Non applicable
Participant1034	yes	17	F	SUSPICION DU PIAN	eczema	DDP negative	Non applicable	Non applicable
Participant1035	yes	80	F	SUSPICION DU PIAN	eczema	DDP negative	Non applicable	Non applicable
Participant1036	yes	30	M	eczema	eczema	No	Non applicable	Non applicable
Participant1037	yes	5	F	vitiligo	vitiligo	No	Non applicable	Non applicable
Participant1038	yes	75	M	SUSPICION DU PIAN	eczema	DDP negative	Non applicable	Non applicable
Participant1039	yes	32	F	Lipome	Tumeur/Chéloide	No	Non applicable	Non applicable
Participant1040	yes	11	M	Erysipèle	Erysipèle/FN/Cellulite	No	Non applicable	Non applicable
Participant1041	yes	60	M	Fasciite nécrossante	Erysipèle/FN/Cellulite	No	Non applicable	Non applicable
Participant1042	yes	30	M	Ulcère vasculaire	Ulcère vasculaire/ ulcère drepanocytaire	No	Non applicable	Non applicable
Participant1043	yes	80	M	Ulcère vasculaire	Ulcère vasculaire/ ulcère drepanocytaire	No	Non applicable	Non applicable
Participant1044	yes	38	F	SUSPICION DU PIAN	eczema	DDP negative	Non applicable	Non applicable
Participant1045	yes	35	M	Filariose Lymphatique	Filariose Lymphatique	No	Non applicable	Non applicable
Participant1046	yes	32	M	Lipome	Tumeur/Chéloide	No	Non applicable	Non applicable
Participant1047	yes	25	F	Erysipèle	Erysipèle/FN/Cellulite	No	Non applicable	Non applicable
Participant1048	yes	50	M	SUSPICION DU PIAN	eczema	DDP negative	Non applicable	Non applicable
Participant1049	yes	40	F	Pitiriasis versicolor	infection fongique	No	Non applicable	Non applicable
Participant1050	yes	24	F	SUSPICION DU PIAN	eczema	DDP negative	Non applicable	Non applicable
Participant1051	yes	70	M	Tumeur maligne	Tumeur/Chéloide	No	Non applicable	Non applicable
Participant1052	yes	18	M	Suspicion Lepre	Lepre	clinic	MB	No
Participant1053	yes	20	F	Ulcère drépanocytaire	Ulcère vasculaire/ ulcère drepanocytaire	No	Non applicable	Non applicable
Participant1054	yes	25	M	Suspicion Lepre	Lepre	clinic	MB	No
Participant1055	yes	30	F	eczema	eczema	No	Non applicable	Non applicable
Participant1056	yes	40	M	eczema	eczema	No	Non applicable	Non applicable
Participant1057	yes	70	M	SUSPICION DU PIAN	eczema	DDP negative	Non applicable	Non applicable
Participant1058	yes	35	F	SUSPICION DU PIAN	eczema	DDP negative	Non applicable	Non applicable
Participant1059	yes	30	F	eczema	eczema	No	Non applicable	Non applicable
Participant1060	yes	23	F	Ulcère drépanocytaire	Ulcère vasculaire/ ulcère drepanocytaire	No	Non applicable	Non applicable
Participant1061	yes	28	F	eczema	eczema	No	Non applicable	Non applicable
Participant1062	yes	42	F	Erysipèle	Erysipèle/FN/Cellulite	No	Non applicable	Non applicable
Participant1063	yes	48	F	eczema	eczema	No	Non applicable	Non applicable
Participant1064	yes	35	M	eczema	eczema	No	Non applicable	Non applicable
Participant1065	yes	11	M	SUSPICION DU PIAN	eczema	DDP negative	Non applicable	Non applicable
Participant1066	yes	11	M	eczema	eczema	No	Non applicable	Non applicable
Participant1067	yes	11	F	eczema	eczema	No	Non applicable	Non applicable
Participant1068	yes	20	M	eczema	eczema	No	Non applicable	Non applicable
Participant1069	yes	39	F	SUSPICION DU PIAN	eczema	DDP negative	Non applicable	Non applicable
Participant1070	yes	18	M	Pitiriasis versicolor	infection fongique	No	Non applicable	Non applicable
Participant1071	yes	21	F	eczema	eczema	No	Non applicable	Non applicable
Participant1072	yes	28	F	Plaie trautatique	plaie trautatique/ plaie négligée	No	Non applicable	Non applicable
Participant1073	yes	30	F	eczema	eczema	No	Non applicable	Non applicable
Participant1074	yes	70	M	Tumeur maligne	Tumeur/Chéloide	No	Non applicable	Non applicable
Participant1075	yes	20	M	eczema	eczema	No	Non applicable	Non applicable
Participant1076	yes	39	F	SUSPICION DU PIAN	eczema	DDP negative	Non applicable	Non applicable
Participant1077	yes	16	F	Pitiriasis versicolor	infection fongique	No	Non applicable	Non applicable
Participant1078	yes	80	M	SUSPICION DU PIAN	eczema	DDP negative	Non applicable	Non applicable
Participant1079	yes	17	F	Erysipèle	Erysipèle/FN/Cellulite	No	Non applicable	Non applicable
Participant1080	yes	3	M	Pitiriasis versicolor	infection fongique	No	Non applicable	Non applicable
Participant1081	yes	3.5	M	Teigne	infection fongique	No	Non applicable	Non applicable
Participant1082	yes	30	F	SUSPICION DU PIAN	eczema	DDP negative	Non applicable	Non applicable
Participant1083	yes	30	M	Ulcère vasculaire	Ulcère vasculaire/ ulcère drepanocytaire	No	Non applicable	Non applicable
Participant1084	yes	32	F	SUSPICION DU PIAN	eczema	DDP negative	Non applicable	Non applicable
Participant1085	yes	38	M	SUSPICION DU PIAN	eczema	DDP negative	Non applicable	Non applicable
Participant1086	yes	28	M	SUSPICION DU PIAN	eczema	DDP negative	Non applicable	Non applicable
Participant1087	yes	36	M	Pitiriasis versicolor	infection fongique	No	Non applicable	Non applicable
Participant1088	yes	20	M	eczema	eczema	No	Non applicable	Non applicable
Participant1089	yes	28	M	eczema	eczema	No	Non applicable	Non applicable
Participant1090	yes	30	M	eczema	eczema	No	Non applicable	Non applicable
Participant1091	yes	40	M	Ulcère vasculaire	Ulcère vasculaire/ ulcère drepanocytaire	No	Non applicable	Non applicable
Participant1092	yes	48	F	SUSPICION DU PIAN	eczema	DDP negative	Non applicable	Non applicable
Participant1093	yes	1	F	STAPHILOCOCCIE	STAPHILOCOCCIE	No	Non applicable	Non applicable
Participant1094	yes	0.75	F	STAPHILOCOCCIE	STAPHILOCOCCIE	No	Non applicable	Non applicable
Participant1095	yes	21	M	Suspicion Ulcère de Buruli	Ulcère de Buruli	PCR positive	3	No
Participant1096	yes	2	F	eczema	eczema	No	Non applicable	Non applicable
Participant1097	yes	22	M	Tumeur	Tumeur/Chéloide	No	Non applicable	Non applicable
Participant1098	yes	30	M	SUSPICION DU PIAN	eczema	DDP negative	Non applicable	Non applicable
Participant1099	yes	11	F	SUSPICION DU PIAN	eczema	DDP negative	Non applicable	Non applicable
Participant1100	yes	42	M	eczema	eczema	No	Non applicable	Non applicable
Participant1101	yes	28	F	Pitiriasis versicolor	infection fongique	No	Non applicable	Non applicable
Participant1102	yes	52	M	Fasciite nécrossante	Erysipèle/FN/Cellulite	No	Non applicable	Non applicable
Participant1103	yes	30	F	Tumeur maligne	Tumeur/Chéloide	No	Non applicable	Non applicable
Participant1104	yes	35	M	Plaie trautatique	plaie trautatique/ plaie négligée	No	Non applicable	Non applicable
Participant1105	yes	10	F	CHELOIDE	Tumeur/Chéloide	No	Non applicable	Non applicable
Participant1106	yes	38	F	STAPHILOCOCCIE	STAPHILOCOCCIE	No	Non applicable	Non applicable
